# Supplementary material for: Aqua­bis­(1,1,1,5,5,5-hexa­fluoro­acetyl­acetonato)[4′-(4-pyrid­yl)-2,2′:6′,2′′-terpyridine]­ytterbium(III) chloride methanol monosolvate monohydrate
Source: Acta Crystallogr Sect E Struct Rep Online. 2011 Dec 10;68(Pt 1):m29–30. doi: 10.1107/S1600536811052378 (PMC3254304; doi:10.1107/S1600536811052378)
Supplement: Supplementary file 1 [file e-68-00m29-sup1.cif]

##############################################################################
#                                                                            #
# This CIF contains the data in a paper accepted for publication in          #
# Acta Crystallographica Section E. It conforms to the requirements of       #
# Notes for Authors for Acta Crystallographica Section E, and has been       #
# peer reviewed under the auspices of the IUCr Commission on Journals.       #
#                                                                            #
# Full details of the Crystallographic Information File format               #
# are given in the paper "The Crystallographic Information File (CIF):       #
# a New Standard Archive File for Crystallography" by S. R. Hall, F. H.      #
# Allen and I. D. Brown [Acta Cryst. (1991), A47, 655-685].                  #
#                                                                            #
# The current version of the core CIF dictionary is obtainable from          #
# ftp://ftp.iucr.org/pub/cif_core.dic.                                       #
#                                                                            #
# Software is freely available for graphical display of the structure(s)     #
# in this CIF. For information consult the CIF software page                 #
# http://www.iucr.org/resources/cif/software.                                #
#                                                                            #
# This file may be used for bona fide research purposes within the           #
# scientific community so long as proper attribution is given to the journal # 
# article from which it was obtained.                                        #
#                                                                            #
##############################################################################
data_global
_audit_creation_method     'APEX2 v2010.1-2'
_journal_date_recd_electronic     2011-09-12
_journal_date_accepted     2011-12-05
_journal_name_full     'Acta Crystallographica, Section E'
_journal_year     2012
_journal_volume     68
_journal_issue      1
_journal_page_first     m29
_journal_page_last     m30
_journal_paper_category     QM
_journal_paper_doi     10.1107/S1600536811052378
_journal_coeditor_code     MW2026
loop_
    _publ_contact_author_name
    _publ_contact_author_address
    _publ_contact_author_email
    _publ_contact_author_fax
    _publ_contact_author_phone
    'Abe, Masaaki'
;Moto-oka 744, Nishi-ku, Fukuoka 819-0395, Japan
;
;mabe@mail.cstm.kyushu-u.ac.jp
;
;+81-92-802-2828
;
;+81-92-802-2828
;
    'Yoshio, Hisaeda'
;Moto-oka 744, Nishi-ku, Fukuoka 819-0395, Japan
;
;yhisatcm@mail.cstm.kyushu-u.ac.jp
;
;+81-92-802-2827
;
;+81-92-802-2826
;
_publ_section_title
;\
Aquabis(1,1,1,5,5,5-hexafluoroacetylacetonato)[4'-(4-pyridyl)-2,2':6',2''-\
terpyridine]ytterbium(III) chloride methanol monosolvate monohydrate
;
loop_
    _publ_author_name
    _publ_author_address
    'Okawara, Toru'
;
Moto-oka 744, Nishi-ku, Fukuoka 819-0395, Japan
;
    'Feng, Jiang'
;
Moto-oka 744, Nishi-ku, Fukuoka 819-0395, Japan
;
    'Abe, Masaaki'
;
Moto-oka 744, Nishi-ku, Fukuoka 819-0395, Japan
;
    'Hisaeda, Yoshio'
;
Moto-oka 744, Nishi-ku, Fukuoka 819-0395, Japan
;
data_I
_chemical_name_systematic
;
aquabis(1,1,1,5,5,5-hexafluoroacetylacetonato)[4'-(4-pyridyl)-2,2':6',2''-
terpyridine]ytterbium(III) chloride methanol monosolvate monohydrate
;
_chemical_name_common     ?
_chemical_formula_moiety     'C30 H18 F12 N4 O5 Yb +, Cl -, C H4 O, H2 O'
_chemical_formula_sum     'C31 H24 Cl F12 N4 O7 Yb'
_chemical_formula_iupac
                      '[Yb (C5 H F6 O2)2 (C20 H14 N4) (H2 O1)] Cl, C H4 O, H2 O'
_chemical_formula_weight     1001.03
_chemical_melting_point     ?
_space_group_crystal_system     triclinic
_space_group_name_H-M_alt     'P -1'
_space_group_name_Hall     '-P 1'
loop_
    _space_group_symop_operation_xyz
    'x, y, z'
    '-x, -y, -z'
_cell_length_a     9.7559(6)
_cell_length_b     12.4035(7)
_cell_length_c     16.5543(10)
_cell_angle_alpha     98.8700(10)
_cell_angle_beta     104.7170(10)
_cell_angle_gamma     93.5590(10)
_cell_volume     1903.5(2)
_cell_formula_units_Z     2
_cell_measurement_reflns_used     4823
_cell_measurement_theta_min     2.5846
_cell_measurement_theta_max     28.9123
_cell_measurement_temperature     223
_exptl_crystal_description     prism
_exptl_crystal_colour     colourless
_exptl_crystal_size_max     0.46
_exptl_crystal_size_mid     0.33
_exptl_crystal_size_min     0.16
_exptl_crystal_density_diffrn     1.747
_exptl_crystal_density_meas     ?
_exptl_crystal_density_method     'not measured'
_exptl_crystal_F_000     978
_exptl_absorpt_coefficient_mu     2.634
_exptl_absorpt_correction_type     multi-scan
_exptl_absorpt_process_details     '(SADABS; Bruker, 2008)'
_exptl_absorpt_correction_T_min     0.53
_exptl_absorpt_correction_T_max     0.68
_exptl_special_details
;
;
_diffrn_ambient_temperature     223
_diffrn_radiation_type     MoK\a
_diffrn_radiation_wavelength     0.71073
_diffrn_radiation_source     'fine focus sealed tube'
_diffrn_radiation_monochromator     graphite
_diffrn_measurement_device_type     'Bruker SMART APEX CCD'
_diffrn_measurement_method     'phi and omega scans'
_diffrn_detector_area_resol_mean     8.3333
_diffrn_reflns_number     13523
_diffrn_reflns_av_R_equivalents     0.0206
_diffrn_reflns_av_sigmaI/netI     0.0449
_diffrn_reflns_theta_min     1.67
_diffrn_reflns_theta_max     28.70
_diffrn_reflns_theta_full     28.70
_diffrn_measured_fraction_theta_max     0.984
_diffrn_measured_fraction_theta_full     0.984
_diffrn_reflns_limit_h_min     -13
_diffrn_reflns_limit_h_max     13
_diffrn_reflns_limit_k_min     -13
_diffrn_reflns_limit_k_max     16
_diffrn_reflns_limit_l_min     -22
_diffrn_reflns_limit_l_max     20
_refine_special_details
;
Refinement of <i>F</i>^2^ against ALL reflections. The weighted <i>R</i>-factor
<i>wR</i> and goodness of fit <i>S</i> are based on <i>F</i>^2^, conventional
<i>R</i>-factors <i>R</i> are based on <i>F</i>, with <i>F</i> set to zero for
negative <i>F</i>^2^. The threshold expression of <i>F</i>^2^ >
\s(<i>F</i>^2^) is used only for calculating <i>R</i>-factors(gt) <i>etc</i>.
and is not relevant to the choice of reflections for refinement.
<i>R</i>-factors based on <i>F</i>^2^ are statistically about twice as large
as those based on <i>F</i>, and <i>R</i>- factors based on ALL data will be
even larger.
;
_reflns_number_total     9671
_reflns_number_gt     8205
_reflns_threshold_expression     I>2sigma(I)
_refine_ls_structure_factor_coef     Fsqd
_refine_ls_matrix_type     full
_refine_ls_R_factor_all     0.0463
_refine_ls_R_factor_gt     0.0362
_refine_ls_wR_factor_gt     0.0765
_refine_ls_wR_factor_ref     0.0807
_refine_ls_goodness_of_fit_ref     1.077
_refine_ls_restrained_S_all     1.077
_refine_ls_number_reflns     9671
_refine_ls_number_parameters     587
_refine_ls_number_restraints     34
_refine_ls_hydrogen_treatment     mixed
_refine_ls_weighting_scheme     calc
_refine_ls_weighting_details
         'calc w=1/[\s^2^(Fo^2^)+(0.0300P)^2^+1.1000P] where P=(Fo^2^+2Fc^2^)/3'
_atom_sites_solution_hydrogens     geom
_atom_sites_solution_primary     direct
_atom_sites_solution_secondary     difmap
_refine_ls_shift/su_max     0.001
_refine_ls_shift/su_mean     0.000
_refine_diff_density_max     1.020
_refine_diff_density_min     -0.882
_refine_ls_extinction_method     none
_refine_ls_extinction_coef     ?
loop_
    _atom_type_symbol
    _atom_type_description
    _atom_type_scat_dispersion_real
    _atom_type_scat_dispersion_imag
    _atom_type_scat_source
    C C 0.0033 0.0016 'International Tables Vol C Tables 4.2.6.8 and 6.1.1.4'
    H H 0.0000 0.0000 'International Tables Vol C Tables 4.2.6.8 and 6.1.1.4'
    N N 0.0061 0.0033 'International Tables Vol C Tables 4.2.6.8 and 6.1.1.4'
    O O 0.0106 0.0060 'International Tables Vol C Tables 4.2.6.8 and 6.1.1.4'
    F F 0.0171 0.0103 'International Tables Vol C Tables 4.2.6.8 and 6.1.1.4'
    Cl Cl 0.1484 0.1585 'International Tables Vol C Tables 4.2.6.8 and 6.1.1.4'
    Yb Yb -0.3850 5.5486 'International Tables Vol C Tables 4.2.6.8 and 6.1.1.4'
_computing_data_collection     '<i>APEX2</i> (Bruker, 2010)'
_computing_cell_refinement     'SAINT (Bruker, 2009)'
_computing_data_reduction     'SAINT (Bruker, 2009)'
_computing_structure_solution     'SHELXS97 (Sheldrick, 2008)'
_computing_structure_refinement     'SHELXL97 (Sheldrick, 2008)'
_computing_molecular_graphics
;
<i>CrystalMaker</i> (CrystalMaker, 2010)
;
_computing_publication_material
;
<i>publCIF</i> (Westrip, 2010)
;
loop_
    _atom_site_type_symbol
    _atom_site_label
    _atom_site_fract_x
    _atom_site_fract_y
    _atom_site_fract_z
    _atom_site_U_iso_or_equiv
    _atom_site_adp_type
    _atom_site_calc_flag
    _atom_site_refinement_flags
    _atom_site_occupancy
    _atom_site_disorder_assembly
    _atom_site_disorder_group
    O O7A 0.4270(10) 0.9463(10) 0.5369(8) 0.135(6) Uani d PD 0.584(19) A 1
    H H7A 0.4377 0.9366 0.489 0.203 Uiso d PD 0.58 A 1
    H H7B 0.4045 0.9042 0.5548 0.203 Uiso d PD 0.58 A 1
    O O7B 0.4211(17) 0.9784(8) 0.5886(11) 0.101(6) Uani d PD 0.416(19) A 2
    H H7C 0.4744 0.9843 0.633 0.151 Uiso d PD 0.42 A 2
    H H7D 0.3432 0.9793 0.5672 0.151 Uiso d PD 0.42 A 2
    F F1A 0.5633(6) 0.4015(4) 0.0987(6) 0.132(3) Uani d PD 0.809(7) B 1
    F F2A 0.7562(8) 0.3375(4) 0.1479(3) 0.115(2) Uani d PD 0.809(7) B 1
    F F3A 0.6812(8) 0.3306(5) 0.0145(3) 0.106(2) Uani d PD 0.809(7) B 1
    C C21A 0.6903(11) 0.3909(7) 0.0894(4) 0.078(2) Uani d PD 0.809(7) B 1
    F F4A 0.9969(9) 0.7609(6) -0.0307(5) 0.095(2) Uani d PD 0.760(10) B 1
    F F5A 0.9299(10) 0.5959(5) -0.0973(3) 0.104(2) Uani d PD 0.760(10) B 1
    F F6A 0.7780(7) 0.7104(9) -0.0868(5) 0.127(3) Uani d PD 0.760(10) B 1
    C C25A 0.8965(10) 0.6797(7) -0.0462(5) 0.072(2) Uani d PD 0.760(10) B 1
    F F7A 0.6123(6) 1.0312(4) 0.1179(4) 0.136(3) Uani d PD 0.901(7) C 1
    F F8A 0.5579(6) 0.9439(5) 0.2082(4) 0.133(2) Uani d PD 0.901(7) C 1
    F F9A 0.5449(5) 0.8597(4) 0.0849(4) 0.126(2) Uani d PD 0.901(7) C 1
    C C26A 0.6202(8) 0.9367(7) 0.1460(6) 0.088(2) Uani d PD 0.901(7) C 1
    F F10A 1.2675(6) 1.0106(4) 0.2103(4) 0.1137(19) Uani d PD 0.861(6) C 1
    F F11A 1.1197(5) 1.1250(3) 0.1800(3) 0.0930(14) Uani d PD 0.861(6) C 1
    F F12A 1.1272(7) 0.9944(5) 0.0843(3) 0.136(3) Uani d PD 0.861(6) C 1
    C C30A 1.1366(8) 1.0194(5) 0.1657(5) 0.0693(18) Uani d PD 0.861(6) C 1
    F F1B 0.547(2) 0.4106(19) 0.0297(19) 0.132(3) Uani d PD 0.191(7) B 2
    F F2B 0.654(4) 0.3824(19) 0.1497(14) 0.115(2) Uani d PD 0.191(7) B 2
    F F3B 0.724(3) 0.328(3) 0.0454(16) 0.106(2) Uani d PD 0.191(7) B 2
    C C21B 0.672(3) 0.413(3) 0.0808(18) 0.078(2) Uani d PD 0.191(7) B 2
    F F4B 1.023(3) 0.727(2) -0.0193(17) 0.095(2) Uani d PD 0.240(10) B 2
    F F5B 0.844(3) 0.627(2) -0.1050(12) 0.104(2) Uani d PD 0.240(10) B 2
    F F6B 0.808(2) 0.774(2) -0.0447(14) 0.127(3) Uani d PD 0.240(10) B 2
    C C25B 0.889(3) 0.697(2) -0.0299(18) 0.072(2) Uani d PD 0.240(10) B 2
    F F7B 0.643(6) 1.055(4) 0.168(3) 0.136(3) Uani d PD 0.099(7) C 2
    F F8B 0.548(6) 0.892(4) 0.153(4) 0.133(2) Uani d PD 0.099(7) C 2
    F F9B 0.615(4) 0.944(4) 0.054(3) 0.126(2) Uani d PD 0.099(7) C 2
    C C26B 0.650(6) 0.951(4) 0.137(3) 0.088(2) Uani d PD 0.099(7) C 2
    F F10B 1.237(4) 1.053(3) 0.215(2) 0.1137(19) Uani d PD 0.139(6) C 2
    F F11B 1.095(3) 1.080(2) 0.109(2) 0.0930(14) Uani d PD 0.139(6) C 2
    F F12B 1.203(4) 0.931(3) 0.102(2) 0.136(3) Uani d PD 0.139(6) C 2
    C C30B 1.142(5) 0.998(3) 0.147(2) 0.0693(18) Uani d PD 0.139(6) C 2
    C C1 1.2599(5) 0.6952(3) 0.1920(3) 0.0523(10) Uani d . 1.0 . .
    H H1 1.2293 0.7561 0.1676 0.063 Uiso calc R 1.0 . .
    C C2 1.3902(5) 0.6611(3) 0.1860(3) 0.0537(10) Uani d . 1.0 . .
    H H2 1.4462 0.6976 0.1579 0.064 Uiso calc R 1.0 . .
    C C3 1.4353(5) 0.5733(4) 0.2220(3) 0.0537(10) Uani d . 1.0 . .
    H H3 1.5237 0.5489 0.2195 0.064 Uiso calc R 1.0 . .
    C C4 1.3497(4) 0.5204(3) 0.2621(3) 0.0468(9) Uani d . 1.0 . .
    H H4 1.3795 0.4598 0.2872 0.056 Uiso calc R 1.0 . .
    C C5 1.2205(4) 0.5574(3) 0.2650(2) 0.0361(8) Uani d . 1.0 . .
    C C6 1.1229(4) 0.5037(3) 0.3055(2) 0.0342(7) Uani d . 1.0 . .
    C C7 1.1385(4) 0.3992(3) 0.3247(2) 0.0388(8) Uani d . 1.0 . .
    H H7 1.213 0.3609 0.3123 0.047 Uiso calc R 1.0 . .
    C C8 1.0437(4) 0.3513(3) 0.3624(2) 0.0383(8) Uani d . 1.0 . .
    C C9 0.9384(4) 0.4127(3) 0.3816(2) 0.0369(8) Uani d . 1.0 . .
    H H9 0.8752 0.3845 0.4095 0.044 Uiso calc R 1.0 . .
    C C10 0.9266(4) 0.5166(3) 0.3593(2) 0.0338(7) Uani d . 1.0 . .
    C C11 0.8142(4) 0.5847(3) 0.3771(2) 0.0347(7) Uani d . 1.0 . .
    C C12 0.7307(4) 0.5584(3) 0.4284(2) 0.0417(8) Uani d . 1.0 . .
    H H12 0.7421 0.4944 0.4522 0.05 Uiso calc R 1.0 . .
    C C13 0.6296(5) 0.6267(3) 0.4449(3) 0.0501(10) Uani d . 1.0 . .
    H H13 0.5704 0.6092 0.4788 0.06 Uiso calc R 1.0 . .
    C C14 0.6188(5) 0.7210(3) 0.4099(3) 0.0519(10) Uani d . 1.0 . .
    H H14 0.5534 0.77 0.4208 0.062 Uiso calc R 1.0 . .
    C C15 0.7043(5) 0.7420(3) 0.3593(3) 0.0474(10) Uani d . 1.0 . .
    H H15 0.6955 0.8066 0.336 0.057 Uiso calc R 1.0 . .
    C C16 1.1819(5) 0.0805(3) 0.3982(3) 0.0571(12) Uani d . 1.0 . .
    H H16 1.2672 0.0481 0.401 0.068 Uiso calc R 1.0 . .
    C C17 1.1783(5) 0.1875(3) 0.3838(3) 0.0505(10) Uani d . 1.0 . .
    H H17 1.2592 0.2262 0.3768 0.061 Uiso calc R 1.0 . .
    C C18 1.0535(4) 0.2369(3) 0.3799(2) 0.0399(8) Uani d . 1.0 . .
    C C19 0.9383(5) 0.1753(3) 0.3908(3) 0.0519(10) Uani d . 1.0 . .
    H H19 0.8517 0.2055 0.3887 0.062 Uiso calc R 1.0 . .
    C C20 0.9520(6) 0.0688(3) 0.4049(3) 0.0594(12) Uani d . 1.0 . .
    H H20 0.8731 0.0281 0.4126 0.071 Uiso calc R 1.0 . .
    C C22 0.7704(5) 0.5083(3) 0.0997(3) 0.0523(10) Uani d . 1.0 . .
    C C23 0.8004(6) 0.5427(4) 0.0297(3) 0.0718(15) Uani d . 1.0 B .
    H H23 0.7685 0.4974 -0.0239 0.086 Uiso calc R 1.0 . .
    C C24 0.8767(5) 0.6429(4) 0.0383(3) 0.0515(10) Uani d . 1.0 . .
    C C27 0.7744(5) 0.9089(3) 0.1768(3) 0.0569(11) Uani d . 1.0 . .
    C C28 0.8842(5) 0.9693(4) 0.1609(3) 0.0655(13) Uani d . 1.0 C .
    H H28 0.8637 1.0278 0.1314 0.079 Uiso calc R 1.0 . .
    C C29 1.0244(5) 0.9468(3) 0.1870(3) 0.0534(11) Uani d . 1.0 . .
    C C31 0.4832(7) 0.7478(6) 0.7308(4) 0.0958(19) Uani d . 1.0 . .
    H H31A 0.5547 0.7518 0.7843 0.144 Uiso calc R 1.0 . .
    H H31B 0.397 0.7054 0.7319 0.144 Uiso calc R 1.0 . .
    H H31C 0.4623 0.8213 0.7223 0.144 Uiso calc R 1.0 . .
    Cl Cl1 0.30493(11) 0.69937(8) 0.49683(7) 0.0517(2) Uani d . 1.0 . .
    N N1 1.1748(3) 0.6454(2) 0.23092(19) 0.0405(7) Uani d . 1.0 B .
    N N2 1.0163(3) 0.5603(2) 0.32052(17) 0.0329(6) Uani d . 1.0 B .
    N N3 0.8006(3) 0.6758(2) 0.34053(18) 0.0376(7) Uani d . 1.0 B .
    N N4 1.0714(5) 0.0212(3) 0.4082(2) 0.0552(9) Uani d . 1.0 . .
    O O1 0.8032(3) 0.5596(2) 0.17364(16) 0.0442(6) Uani d . 1.0 B .
    O O2 0.9332(3) 0.7075(2) 0.10503(16) 0.0512(7) Uani d . 1.0 B .
    O O3 1.0696(3) 0.8734(2) 0.22719(16) 0.0476(7) Uani d . 1.0 B .
    O O4 0.7822(3) 0.8267(2) 0.21397(18) 0.0505(7) Uani d . 1.0 B .
    O O5 1.0781(3) 0.8027(2) 0.37801(17) 0.0458(7) Uani d D 1.0 B .
    H H5A 1.087(5) 0.867(3) 0.392(3) 0.069 Uiso d D 1.0 . .
    H H5B 1.134(5) 0.775(4) 0.405(3) 0.069 Uiso d D 1.0 . .
    O O6 0.5339(4) 0.6980(3) 0.6653(2) 0.0727(10) Uani d . 1.0 . .
    H H6 0.4737 0.6963 0.6195 0.109 Uiso calc R 1.0 . .
    Yb Yb1 0.953387(18) 0.714155(11) 0.248364(9) 0.03543(6) Uani d . 1.0 . .
loop_
    _atom_site_aniso_label
    _atom_site_aniso_U_11
    _atom_site_aniso_U_22
    _atom_site_aniso_U_33
    _atom_site_aniso_U_12
    _atom_site_aniso_U_13
    _atom_site_aniso_U_23
    O7A 0.129(9) 0.068(7) 0.177(13) -0.022(6) -0.026(8) 0.055(8)
    O7B 0.163(13) 0.047(6) 0.130(12) 0.040(7) 0.101(11) 0.015(6)
    F1A 0.100(4) 0.105(4) 0.186(8) -0.051(3) 0.076(5) -0.023(5)
    F2A 0.190(7) 0.054(3) 0.094(3) -0.032(3) 0.029(4) 0.021(2)
    F3A 0.169(6) 0.074(2) 0.057(3) -0.061(3) 0.035(3) -0.024(3)
    C21A 0.109(6) 0.064(5) 0.052(4) -0.040(4) 0.028(3) -0.009(3)
    F4A 0.121(4) 0.105(5) 0.055(3) -0.038(4) 0.016(3) 0.036(3)
    F5A 0.146(7) 0.118(4) 0.054(2) -0.003(4) 0.048(4) 0.003(2)
    F6A 0.104(4) 0.196(9) 0.085(5) -0.001(5) -0.009(4) 0.098(5)
    C25A 0.099(5) 0.081(5) 0.025(4) -0.027(4) 0.008(3) 0.004(3)
    F7A 0.094(4) 0.102(4) 0.228(8) 0.039(3) 0.012(4) 0.117(5)
    F8A 0.110(4) 0.158(5) 0.180(6) 0.089(3) 0.073(4) 0.092(4)
    F9A 0.080(3) 0.119(4) 0.152(5) 0.005(3) -0.029(3) 0.044(3)
    C26A 0.072(5) 0.078(4) 0.133(6) 0.026(4) 0.025(4) 0.075(5)
    F10A 0.069(3) 0.105(4) 0.187(5) 0.001(3) 0.032(3) 0.092(4)
    F11A 0.126(3) 0.047(2) 0.105(3) -0.020(2) 0.024(3) 0.032(2)
    F12A 0.196(7) 0.123(6) 0.095(4) -0.066(4) 0.086(4) -0.010(3)
    C30A 0.078(4) 0.058(4) 0.073(5) -0.010(3) 0.015(3) 0.031(3)
    F1B 0.100(4) 0.105(4) 0.186(8) -0.051(3) 0.076(5) -0.023(5)
    F2B 0.190(7) 0.054(3) 0.094(3) -0.032(3) 0.029(4) 0.021(2)
    F3B 0.169(6) 0.074(2) 0.057(3) -0.061(3) 0.035(3) -0.024(3)
    C21B 0.109(6) 0.064(5) 0.052(4) -0.040(4) 0.028(3) -0.009(3)
    F4B 0.121(4) 0.105(5) 0.055(3) -0.038(4) 0.016(3) 0.036(3)
    F5B 0.146(7) 0.118(4) 0.054(2) -0.003(4) 0.048(4) 0.003(2)
    F6B 0.104(4) 0.196(9) 0.085(5) -0.001(5) -0.009(4) 0.098(5)
    C25B 0.099(5) 0.081(5) 0.025(4) -0.027(4) 0.008(3) 0.004(3)
    F7B 0.094(4) 0.102(4) 0.228(8) 0.039(3) 0.012(4) 0.117(5)
    F8B 0.110(4) 0.158(5) 0.180(6) 0.089(3) 0.073(4) 0.092(4)
    F9B 0.080(3) 0.119(4) 0.152(5) 0.005(3) -0.029(3) 0.044(3)
    C26B 0.072(5) 0.078(4) 0.133(6) 0.026(4) 0.025(4) 0.075(5)
    F10B 0.069(3) 0.105(4) 0.187(5) 0.001(3) 0.032(3) 0.092(4)
    F11B 0.126(3) 0.047(2) 0.105(3) -0.020(2) 0.024(3) 0.032(2)
    F12B 0.196(7) 0.123(6) 0.095(4) -0.066(4) 0.086(4) -0.010(3)
    C30B 0.078(4) 0.058(4) 0.073(5) -0.010(3) 0.015(3) 0.031(3)
    C1 0.066(3) 0.045(2) 0.054(3) 0.006(2) 0.025(2) 0.0186(19)
    C2 0.062(3) 0.052(2) 0.052(3) -0.002(2) 0.024(2) 0.0137(19)
    C3 0.047(2) 0.053(2) 0.060(3) 0.0008(19) 0.015(2) 0.008(2)
    C4 0.045(2) 0.038(2) 0.055(2) 0.0025(17) 0.0080(18) 0.0101(17)
    C5 0.045(2) 0.0238(16) 0.0355(18) 0.0010(14) 0.0053(15) 0.0042(13)
    C6 0.043(2) 0.0243(15) 0.0320(17) 0.0026(14) 0.0032(14) 0.0056(13)
    C7 0.048(2) 0.0264(16) 0.042(2) 0.0099(15) 0.0103(16) 0.0068(14)
    C8 0.054(2) 0.0234(16) 0.0355(18) 0.0083(15) 0.0053(16) 0.0079(13)
    C9 0.050(2) 0.0264(16) 0.0368(19) 0.0054(15) 0.0126(16) 0.0111(13)
    C10 0.046(2) 0.0237(15) 0.0304(17) 0.0030(14) 0.0075(15) 0.0067(12)
    C11 0.046(2) 0.0241(15) 0.0325(17) 0.0049(14) 0.0059(15) 0.0069(13)
    C12 0.057(2) 0.0332(18) 0.0369(19) 0.0049(16) 0.0122(17) 0.0110(15)
    C13 0.057(3) 0.049(2) 0.051(2) 0.0112(19) 0.023(2) 0.0108(18)
    C14 0.060(3) 0.047(2) 0.054(2) 0.023(2) 0.019(2) 0.0112(19)
    C15 0.063(3) 0.0336(19) 0.049(2) 0.0200(18) 0.014(2) 0.0127(16)
    C16 0.071(3) 0.0290(19) 0.067(3) 0.018(2) 0.005(2) 0.0147(18)
    C17 0.062(3) 0.0288(18) 0.058(3) 0.0116(18) 0.008(2) 0.0122(17)
    C18 0.061(2) 0.0241(16) 0.0354(19) 0.0094(16) 0.0108(17) 0.0090(13)
    C19 0.072(3) 0.0307(19) 0.062(3) 0.0158(19) 0.026(2) 0.0194(18)
    C20 0.088(4) 0.031(2) 0.069(3) 0.012(2) 0.031(3) 0.0190(19)
    C22 0.056(3) 0.050(2) 0.044(2) -0.009(2) 0.0093(19) 0.0007(18)
    C23 0.095(4) 0.071(3) 0.037(2) -0.030(3) 0.013(2) -0.005(2)
    C24 0.059(3) 0.056(3) 0.037(2) -0.001(2) 0.0057(18) 0.0138(18)
    C27 0.067(3) 0.043(2) 0.067(3) 0.017(2) 0.013(2) 0.029(2)
    C28 0.075(3) 0.044(2) 0.081(3) 0.008(2) 0.010(3) 0.041(2)
    C29 0.072(3) 0.034(2) 0.051(2) -0.0040(19) 0.006(2) 0.0188(17)
    C31 0.079(4) 0.129(5) 0.077(4) 0.018(4) 0.014(3) 0.024(4)
    Cl1 0.0523(6) 0.0507(6) 0.0543(6) 0.0140(5) 0.0087(5) 0.0223(4)
    N1 0.053(2) 0.0318(15) 0.0399(17) 0.0038(14) 0.0136(14) 0.0126(12)
    N2 0.0403(16) 0.0218(13) 0.0337(15) 0.0062(11) 0.0027(12) 0.0068(11)
    N3 0.0490(18) 0.0259(14) 0.0387(16) 0.0081(13) 0.0097(14) 0.0095(12)
    N4 0.090(3) 0.0249(15) 0.050(2) 0.0142(17) 0.0127(19) 0.0116(14)
    O1 0.0527(17) 0.0392(14) 0.0368(14) -0.0025(12) 0.0065(12) 0.0065(11)
    O2 0.071(2) 0.0422(15) 0.0349(14) -0.0060(13) 0.0037(13) 0.0133(11)
    O3 0.0636(18) 0.0328(13) 0.0442(15) 0.0035(12) 0.0046(13) 0.0174(11)
    O4 0.0563(18) 0.0412(15) 0.0595(18) 0.0145(13) 0.0115(14) 0.0283(13)
    O5 0.0644(19) 0.0223(12) 0.0413(15) 0.0080(12) -0.0051(13) 0.0077(10)
    O6 0.059(2) 0.087(2) 0.070(2) 0.0292(19) 0.0039(17) 0.0225(19)
    Yb1 0.04699(10) 0.02374(8) 0.03358(9) 0.00377(6) 0.00364(6) 0.01108(5)
_geom_special_details
;
All e.s.d.'s (except the e.s.d. in the dihedral angle between two l.s. planes)
are estimated using the full covariance matrix. The cell e.s.d.'s are taken
into account individually in the estimation of e.s.d.'s in distances, angles
and torsion angles; correlations between e.s.d.'s in cell parameters are only
used when they are defined by crystal symmetry. An approximate (isotropic)
treatment of cell e.s.d.'s is used for estimating e.s.d.'s involving l.s.
planes.
;
loop_
    _geom_bond_atom_site_label_1
    _geom_bond_atom_site_label_2
    _geom_bond_site_symmetry_2
    _geom_bond_distance
    _geom_bond_publ_flag
    O7A H7A . 0.818(12) ?
    O7A H7B . 0.689(6) ?
    O7B H7C . 0.775(19) ?
    O7B H7D . 0.754(17) ?
    F1A C21A . 1.299(10) ?
    F2A C21A . 1.313(9) ?
    F3A C21A . 1.325(7) ?
    C21A C22 . 1.573(9) ?
    F4A C25A . 1.307(8) ?
    F5A C25A . 1.348(8) ?
    F6A C25A . 1.293(9) ?
    C25A C24 . 1.589(10) ?
    F7A C26A . 1.327(7) ?
    F8A C26A . 1.317(9) ?
    F9A C26A . 1.309(10) ?
    C26A C27 . 1.540(8) ?
    F10A C30A . 1.323(7) ?
    F11A C30A . 1.323(7) ?
    F12A C30A . 1.313(8) ?
    C30A C29 . 1.518(8) ?
    F1B C21B . 1.30(2) ?
    F2B C21B . 1.31(2) ?
    F3B C21B . 1.324(19) ?
    C21B C22 . 1.41(3) ?
    F4B C25B . 1.306(17) ?
    F5B C25B . 1.352(19) ?
    F6B C25B . 1.296(19) ?
    C25B C24 . 1.42(3) ?
    F7B C26B . 1.33(2) ?
    F8B C26B . 1.30(2) ?
    F9B C26B . 1.31(2) ?
    C26B C27 . 1.40(5) ?
    F10B C30B . 1.32(2) ?
    F11B C30B . 1.31(2) ?
    F12B C30B . 1.30(2) ?
    C30B C29 . 1.61(4) ?
    C1 N1 . 1.347(5) ?
    C1 C2 . 1.387(6) ?
    C1 H1 . 0.94 ?
    C2 C3 . 1.363(6) ?
    C2 H2 . 0.94 ?
    C3 C4 . 1.385(6) ?
    C3 H3 . 0.94 ?
    C4 C5 . 1.378(5) ?
    C4 H4 . 0.94 ?
    C5 N1 . 1.353(4) ?
    C5 C6 . 1.478(5) ?
    C6 N2 . 1.343(4) ?
    C6 C7 . 1.390(4) ?
    C7 C8 . 1.391(5) ?
    C7 H7 . 0.94 ?
    C8 C9 . 1.387(5) ?
    C8 C18 . 1.496(4) ?
    C9 C10 . 1.397(4) ?
    C9 H9 . 0.94 ?
    C10 N2 . 1.344(4) ?
    C10 C11 . 1.485(5) ?
    C11 N3 . 1.359(4) ?
    C11 C12 . 1.376(5) ?
    C12 C13 . 1.391(5) ?
    C12 H12 . 0.94 ?
    C13 C14 . 1.381(6) ?
    C13 H13 . 0.94 ?
    C14 C15 . 1.364(6) ?
    C14 H14 . 0.94 ?
    C15 N3 . 1.349(5) ?
    C15 H15 . 0.94 ?
    C16 N4 . 1.327(6) ?
    C16 C17 . 1.386(5) ?
    C16 H16 . 0.94 ?
    C17 C18 . 1.388(6) ?
    C17 H17 . 0.94 ?
    C18 C19 . 1.385(6) ?
    C19 C20 . 1.385(5) ?
    C19 H19 . 0.94 ?
    C20 N4 . 1.331(6) ?
    C20 H20 . 0.94 ?
    C22 O1 . 1.242(5) ?
    C22 C23 . 1.385(6) ?
    C23 C24 . 1.376(6) ?
    C23 H23 . 0.94 ?
    C24 O2 . 1.238(5) ?
    C27 O4 . 1.266(4) ?
    C27 C28 . 1.371(6) ?
    C28 C29 . 1.386(7) ?
    C28 H28 . 0.94 ?
    C29 O3 . 1.246(4) ?
    C31 O6 . 1.380(6) ?
    C31 H31A . 0.97 ?
    C31 H31B . 0.97 ?
    C31 H31C . 0.97 ?
    N1 Yb1 . 2.438(3) ?
    N2 Yb1 . 2.434(3) ?
    N3 Yb1 . 2.464(3) ?
    O1 Yb1 . 2.313(2) ?
    O2 Yb1 . 2.319(3) ?
    O3 Yb1 . 2.334(3) ?
    O4 Yb1 . 2.262(3) ?
    O5 Yb1 . 2.252(3) ?
    O5 H5A . 0.78(4) ?
    O5 H5B . 0.75(4) ?
    O6 H6 . 0.83 ?
loop_
    _geom_angle_atom_site_label_1
    _geom_angle_atom_site_label_2
    _geom_angle_atom_site_label_3
    _geom_angle_site_symmetry_1
    _geom_angle_site_symmetry_3
    _geom_angle
    _geom_angle_publ_flag
    H7A O7A H7B . . 123.(2) ?
    H7C O7B H7D . . 142.0(16) ?
    F1A C21A F2A . . 107.6(7) ?
    F1A C21A F3A . . 109.7(8) ?
    F2A C21A F3A . . 107.6(8) ?
    F1A C21A C22 . . 108.9(7) ?
    F2A C21A C22 . . 111.1(6) ?
    F3A C21A C22 . . 111.9(6) ?
    F6A C25A F4A . . 108.7(8) ?
    F6A C25A F5A . . 107.9(6) ?
    F4A C25A F5A . . 107.8(7) ?
    F6A C25A C24 . . 109.1(7) ?
    F4A C25A C24 . . 112.3(6) ?
    F5A C25A C24 . . 111.0(7) ?
    F9A C26A F8A . . 107.3(7) ?
    F9A C26A F7A . . 108.0(7) ?
    F8A C26A F7A . . 107.1(7) ?
    F9A C26A C27 . . 110.8(7) ?
    F8A C26A C27 . . 110.5(6) ?
    F7A C26A C27 . . 113.0(6) ?
    F12A C30A F11A . . 105.7(5) ?
    F12A C30A F10A . . 109.7(7) ?
    F11A C30A F10A . . 105.7(6) ?
    F12A C30A C29 . . 109.3(5) ?
    F11A C30A C29 . . 113.3(6) ?
    F10A C30A C29 . . 112.8(5) ?
    F1B C21B F2B . . 107.(3) ?
    F1B C21B F3B . . 103.(2) ?
    F2B C21B F3B . . 103.(3) ?
    F1B C21B C22 . . 120.(2) ?
    F2B C21B C22 . . 112.(2) ?
    F3B C21B C22 . . 111.(3) ?
    F6B C25B F4B . . 113.(3) ?
    F6B C25B F5B . . 101.(2) ?
    F4B C25B F5B . . 107.(2) ?
    F6B C25B C24 . . 117.(2) ?
    F4B C25B C24 . . 108.(2) ?
    F5B C25B C24 . . 111.(2) ?
    F8B C26B F9B . . 105.(3) ?
    F8B C26B F7B . . 108.(3) ?
    F9B C26B F7B . . 105.(3) ?
    F8B C26B C27 . . 104.(4) ?
    F9B C26B C27 . . 120.(4) ?
    F7B C26B C27 . . 114.(4) ?
    F12B C30B F11B . . 113.(3) ?
    F12B C30B F10B . . 111.(3) ?
    F11B C30B F10B . . 100.(3) ?
    F12B C30B C29 . . 118.(3) ?
    F11B C30B C29 . . 111.(3) ?
    F10B C30B C29 . . 102.(3) ?
    N1 C1 C2 . . 123.4(4) ?
    N1 C1 H1 . . 118.3 ?
    C2 C1 H1 . . 118.3 ?
    C3 C2 C1 . . 118.4(4) ?
    C3 C2 H2 . . 120.8 ?
    C1 C2 H2 . . 120.8 ?
    C2 C3 C4 . . 119.5(4) ?
    C2 C3 H3 . . 120.3 ?
    C4 C3 H3 . . 120.3 ?
    C5 C4 C3 . . 119.3(4) ?
    C5 C4 H4 . . 120.3 ?
    C3 C4 H4 . . 120.3 ?
    N1 C5 C4 . . 122.1(3) ?
    N1 C5 C6 . . 115.7(3) ?
    C4 C5 C6 . . 122.2(3) ?
    N2 C6 C7 . . 122.0(3) ?
    N2 C6 C5 . . 116.3(3) ?
    C7 C6 C5 . . 121.7(3) ?
    C6 C7 C8 . . 119.9(3) ?
    C6 C7 H7 . . 120.1 ?
    C8 C7 H7 . . 120.1 ?
    C9 C8 C7 . . 117.6(3) ?
    C9 C8 C18 . . 121.3(3) ?
    C7 C8 C18 . . 121.1(3) ?
    C8 C9 C10 . . 119.9(3) ?
    C8 C9 H9 . . 120.1 ?
    C10 C9 H9 . . 120.1 ?
    N2 C10 C9 . . 121.8(3) ?
    N2 C10 C11 . . 116.3(3) ?
    C9 C10 C11 . . 121.9(3) ?
    N3 C11 C12 . . 122.1(3) ?
    N3 C11 C10 . . 115.7(3) ?
    C12 C11 C10 . . 122.2(3) ?
    C11 C12 C13 . . 119.9(3) ?
    C11 C12 H12 . . 120.1 ?
    C13 C12 H12 . . 120.1 ?
    C14 C13 C12 . . 118.0(4) ?
    C14 C13 H13 . . 121.0 ?
    C12 C13 H13 . . 121.0 ?
    C15 C14 C13 . . 119.2(4) ?
    C15 C14 H14 . . 120.4 ?
    C13 C14 H14 . . 120.4 ?
    N3 C15 C14 . . 124.0(4) ?
    N3 C15 H15 . . 118.0 ?
    C14 C15 H15 . . 118.0 ?
    N4 C16 C17 . . 123.5(4) ?
    N4 C16 H16 . . 118.3 ?
    C17 C16 H16 . . 118.3 ?
    C16 C17 C18 . . 119.1(4) ?
    C16 C17 H17 . . 120.5 ?
    C18 C17 H17 . . 120.5 ?
    C19 C18 C17 . . 117.5(3) ?
    C19 C18 C8 . . 121.7(4) ?
    C17 C18 C8 . . 120.9(4) ?
    C18 C19 C20 . . 119.4(4) ?
    C18 C19 H19 . . 120.3 ?
    C20 C19 H19 . . 120.3 ?
    N4 C20 C19 . . 123.2(5) ?
    N4 C20 H20 . . 118.4 ?
    C19 C20 H20 . . 118.4 ?
    O1 C22 C23 . . 127.1(4) ?
    O1 C22 C21B . . 117.2(12) ?
    C23 C22 C21B . . 114.8(12) ?
    O1 C22 C21A . . 113.4(4) ?
    C23 C22 C21A . . 119.5(4) ?
    C24 C23 C22 . . 120.3(4) ?
    C24 C23 H23 . . 119.9 ?
    C22 C23 H23 . . 119.9 ?
    O2 C24 C23 . . 127.1(4) ?
    O2 C24 C25B . . 107.4(11) ?
    C23 C24 C25B . . 125.1(11) ?
    O2 C24 C25A . . 115.9(4) ?
    C23 C24 C25A . . 117.0(4) ?
    O4 C27 C28 . . 127.4(4) ?
    O4 C27 C26B . . 127.(2) ?
    C28 C27 C26B . . 106.(2) ?
    O4 C27 C26A . . 112.4(4) ?
    C28 C27 C26A . . 120.2(4) ?
    C27 C28 C29 . . 122.1(4) ?
    C27 C28 H28 . . 118.9 ?
    C29 C28 H28 . . 118.9 ?
    O3 C29 C28 . . 127.0(4) ?
    O3 C29 C30A . . 115.7(5) ?
    C28 C29 C30A . . 117.2(4) ?
    O3 C29 C30B . . 111.8(11) ?
    C28 C29 C30B . . 119.7(11) ?
    O6 C31 H31A . . 109.5 ?
    O6 C31 H31B . . 109.5 ?
    H31A C31 H31B . . 109.5 ?
    O6 C31 H31C . . 109.5 ?
    H31A C31 H31C . . 109.5 ?
    H31B C31 H31C . . 109.5 ?
    C1 N1 C5 . . 117.3(3) ?
    C1 N1 Yb1 . . 122.6(3) ?
    C5 N1 Yb1 . . 120.0(2) ?
    C6 N2 C10 . . 118.8(3) ?
    C6 N2 Yb1 . . 119.5(2) ?
    C10 N2 Yb1 . . 120.0(2) ?
    C15 N3 C11 . . 116.8(3) ?
    C15 N3 Yb1 . . 123.7(2) ?
    C11 N3 Yb1 . . 119.5(2) ?
    C16 N4 C20 . . 117.4(3) ?
    C22 O1 Yb1 . . 136.0(3) ?
    C24 O2 Yb1 . . 136.7(3) ?
    C29 O3 Yb1 . . 131.4(3) ?
    C27 O4 Yb1 . . 133.3(3) ?
    Yb1 O5 H5A . . 125.(4) ?
    Yb1 O5 H5B . . 120.(4) ?
    H5A O5 H5B . . 113.(5) ?
    C31 O6 H6 . . 109.5 ?
    O5 Yb1 O4 . . 101.21(10) ?
    O5 Yb1 O1 . . 145.11(10) ?
    O4 Yb1 O1 . . 92.58(10) ?
    O5 Yb1 O2 . . 142.31(11) ?
    O4 Yb1 O2 . . 78.53(10) ?
    O1 Yb1 O2 . . 71.66(9) ?
    O5 Yb1 O3 . . 73.80(10) ?
    O4 Yb1 O3 . . 74.24(10) ?
    O1 Yb1 O3 . . 141.08(9) ?
    O2 Yb1 O3 . . 69.89(9) ?
    O5 Yb1 N2 . . 79.05(9) ?
    O4 Yb1 N2 . . 143.97(10) ?
    O1 Yb1 N2 . . 71.28(9) ?
    O2 Yb1 N2 . . 122.99(9) ?
    O3 Yb1 N2 . . 137.52(10) ?
    O5 Yb1 N1 . . 87.59(11) ?
    O4 Yb1 N1 . . 149.10(10) ?
    O1 Yb1 N1 . . 96.84(10) ?
    O2 Yb1 N1 . . 76.68(10) ?
    O3 Yb1 N1 . . 80.08(10) ?
    N2 Yb1 N1 . . 66.59(10) ?
    O5 Yb1 N3 . . 76.28(11) ?
    O4 Yb1 N3 . . 78.64(10) ?
    O1 Yb1 N3 . . 75.27(9) ?
    O2 Yb1 N3 . . 138.51(10) ?
    O3 Yb1 N3 . . 134.26(9) ?
    N2 Yb1 N3 . . 66.31(9) ?
    N1 Yb1 N3 . . 132.23(9) ?
loop_
    _geom_hbond_atom_site_label_D
    _geom_hbond_atom_site_label_H
    _geom_hbond_atom_site_label_A
    _geom_hbond_site_symmetry_A
    _geom_hbond_distance_DH
    _geom_hbond_distance_HA
    _geom_hbond_distance_DA
    _geom_hbond_angle_DHA
    _geom_hbond_publ_flag
    O5 H5B Cl1 1_655 0.75(4) 2.31(4) 3.054(3) 175.(5) y
    O6 H6 Cl1 . 0.83 2.27 3.102(3) 177.1 y
    O5 H5A N4 1_565 0.78(4) 1.92(4) 2.686(4) 167.(5) y
_iucr_refine_instructions_details
;
TITL Jiang8_0m in P-1
CELL 0.71073   9.7559  12.4035  16.5543  98.870 104.717  93.559
ZERR    2.00   0.0006   0.0007   0.0010   0.001   0.001   0.001
LATT 1
SFAC C  H  N  O  F  Cl Yb
UNIT 62  48  8  14  24  2  2
OMIT H7A H7B H7C H7D
L.S. 30
ACTA
BOND $H
FMAP 2
PLAN 10
SIZE 0.160 0.330 0.460
RTAB OO O7B O7B_$3
RTAB OO O7A O7A_$3
HTAB O5 N4_$1
HTAB O5 Cl1_$2
HTAB O6 Cl1
EQIV $3 1-x, 2-y, 1-z
EQIV $1 x, 1+y, z
EQIV $2 1+x, y, z
EADP C30A C30B
EADP C26A C26B
EADP C25A C25B
EADP C21A C21B
EADP F12A F12B
EADP F11A F11B
EADP F10A F10B
EADP F9A F9B
EADP F8A F8B
EADP F7A F7B
EADP F6A F6B
EADP F5A F5B
EADP F4A F4B
EADP F3A F3B
EADP F2A F2B
EADP F1A F1B
BIND O5   H5A
BIND O5   H5B
BIND O7A  H7A
BIND O7A  H7B
BIND O7B  H7C
BIND O7B  H7D
FREE Yb1  H5A
FREE Yb1  H5B
FREE H7A  H7B
FREE H7C  H7D
DFIX 0.83 0.08 H5A O5 H5B O5 O7A H7A O7A H7B O7B H7C O7B H7D
DFIX 1.35 0.07 H5A H5B H7A H7B H7C H7D
DFIX 2.56 0.01 O7A O7A_$3
TEMP -50.000
WGHT    0.030000    1.100000
FVAR       0.10987   0.80855   0.75976   0.90067   0.86131   0.58357
PART 3
O7A   4    0.426990    0.946332    0.536917    61.00000    0.12929    0.06827 =
         0.17722    0.05452   -0.02573   -0.02244
H7A   2    0.437700    0.936600    0.489000    61.00000   -1.50000
H7B   2    0.404500    0.904200    0.554800    61.00000   -1.50000
PART 4
O7B   4    0.421050    0.978389    0.588615   -61.00000    0.16330    0.04701 =
         0.13019    0.01528    0.10129    0.03960
H7C   2    0.474400    0.984300    0.633000   -61.00000   -1.50000
H7D   2    0.343200    0.979300    0.567200   -61.00000   -1.50000
PART 1
SAME F1B > C21B
F1A   5    0.563262    0.401479    0.098677    21.00000    0.10000    0.10495 =
         0.18624   -0.02308    0.07570   -0.05127
F2A   5    0.756237    0.337515    0.147909    21.00000    0.18963    0.05429 =
         0.09446    0.02143    0.02918   -0.03247
F3A   5    0.681174    0.330636    0.014495    21.00000    0.16870    0.07415 =
         0.05719   -0.02439    0.03497   -0.06055
C21A  1    0.690267    0.390922    0.089411    21.00000    0.10856    0.06350 =
         0.05210   -0.00944    0.02804   -0.04029
SAME F4B > C25B
F4A   5    0.996901    0.760900   -0.030712    31.00000    0.12064    0.10492 =
         0.05479    0.03559    0.01562   -0.03845
F5A   5    0.929929    0.595886   -0.097345    31.00000    0.14587    0.11764 =
         0.05446    0.00320    0.04775   -0.00326
F6A   5    0.778024    0.710365   -0.086837    31.00000    0.10382    0.19644 =
         0.08536    0.09834   -0.00876   -0.00070
C25A  1    0.896528    0.679731   -0.046177    31.00000    0.09854    0.08118 =
         0.02511    0.00356    0.00824   -0.02719
SAME F7B > C26B
F7A   5    0.612297    1.031243    0.117892    41.00000    0.09428    0.10231 =
         0.22815    0.11706    0.01214    0.03946
F8A   5    0.557923    0.943893    0.208188    41.00000    0.11007    0.15772 =
         0.17976    0.09214    0.07288    0.08901
F9A   5    0.544866    0.859664    0.084851    41.00000    0.08020    0.11916 =
         0.15249    0.04444   -0.02908    0.00465
C26A  1    0.620182    0.936652    0.145985    41.00000    0.07213    0.07824 =
         0.13285    0.07502    0.02532    0.02567
SAME F10B > C30B
F10A  5    1.267526    1.010620    0.210295    51.00000    0.06865    0.10464 =
         0.18713    0.09210    0.03161    0.00100
F11A  5    1.119678    1.125011    0.180000    51.00000    0.12627    0.04653 =
         0.10492    0.03236    0.02421   -0.01954
F12A  5    1.127242    0.994423    0.084346    51.00000    0.19558    0.12307 =
         0.09504   -0.00955    0.08604   -0.06597
C30A  1    1.136563    1.019367    0.165738    51.00000    0.07829    0.05819 =
         0.07287    0.03129    0.01522   -0.00985
SAME F1A > C21A
PART 2
F1B   5    0.546548    0.410572    0.029659   -21.00000    0.10000    0.10495 =
         0.18624   -0.02308    0.07570   -0.05127
F2B   5    0.653865    0.382442    0.149683   -21.00000    0.18963    0.05429 =
         0.09446    0.02143    0.02918   -0.03247
F3B   5    0.724190    0.327701    0.045403   -21.00000    0.16870    0.07415 =
         0.05719   -0.02439    0.03497   -0.06055
C21B  1    0.672168    0.413250    0.080794   -21.00000    0.10856    0.06350 =
         0.05210   -0.00944    0.02804   -0.04029
SAME F4A > C25A
F4B   5    1.023497    0.727225   -0.019324   -31.00000    0.12064    0.10492 =
         0.05479    0.03559    0.01562   -0.03845
F5B   5    0.844361    0.626950   -0.105001   -31.00000    0.14587    0.11764 =
         0.05446    0.00320    0.04775   -0.00326
F6B   5    0.807547    0.774077   -0.044699   -31.00000    0.10382    0.19644 =
         0.08536    0.09834   -0.00876   -0.00070
C25B  1    0.888723    0.696554   -0.029852   -31.00000    0.09854    0.08118 =
         0.02511    0.00356    0.00824   -0.02719
SAME F7A > C26A
F7B   5    0.642782    1.054764    0.167939   -41.00000    0.09428    0.10231 =
         0.22815    0.11706    0.01214    0.03946
F8B   5    0.548078    0.891685    0.152726   -41.00000    0.11007    0.15772 =
         0.17976    0.09214    0.07288    0.08901
F9B   5    0.614573    0.944006    0.054203   -41.00000    0.08020    0.11916 =
         0.15249    0.04444   -0.02908    0.00465
C26B  1    0.649920    0.950642    0.136728   -41.00000    0.07213    0.07824 =
         0.13285    0.07502    0.02532    0.02567
SAME F10A > C30A
F10B  5    1.237201    1.052694    0.214596   -51.00000    0.06865    0.10464 =
         0.18713    0.09210    0.03161    0.00100
F11B  5    1.095207    1.079819    0.109323   -51.00000    0.12627    0.04653 =
         0.10492    0.03236    0.02421   -0.01954
F12B  5    1.202763    0.931325    0.101879   -51.00000    0.19558    0.12307 =
         0.09504   -0.00955    0.08604   -0.06597
C30B  1    1.142335    0.998170    0.146812   -51.00000    0.07829    0.05819 =
         0.07287    0.03129    0.01522   -0.00985
PART 0
C1    1    1.259895    0.695199    0.192001    11.00000    0.06650    0.04458 =
         0.05403    0.01864    0.02528    0.00556
AFIX  43
H1    2    1.229332    0.756129    0.167637    11.00000   -1.20000
AFIX   0
C2    1    1.390247    0.661104    0.186050    11.00000    0.06153    0.05249 =
         0.05228    0.01372    0.02352   -0.00180
AFIX  43
H2    2    1.446202    0.697646    0.157929    11.00000   -1.20000
AFIX   0
C3    1    1.435266    0.573336    0.221956    11.00000    0.04691    0.05317 =
         0.05984    0.00752    0.01463    0.00079
AFIX  43
H3    2    1.523663    0.548930    0.219479    11.00000   -1.20000
AFIX   0
C4    1    1.349703    0.520378    0.262133    11.00000    0.04516    0.03812 =
         0.05462    0.01006    0.00801    0.00247
AFIX  43
H4    2    1.379523    0.459791    0.287204    11.00000   -1.20000
AFIX   0
C5    1    1.220483    0.557404    0.264972    11.00000    0.04525    0.02378 =
         0.03553    0.00418    0.00534    0.00101
C6    1    1.122921    0.503726    0.305543    11.00000    0.04264    0.02432 =
         0.03200    0.00557    0.00324    0.00255
C7    1    1.138507    0.399187    0.324748    11.00000    0.04771    0.02641 =
         0.04234    0.00676    0.01030    0.00992
AFIX  43
H7    2    1.212968    0.360932    0.312340    11.00000   -1.20000
AFIX   0
C8    1    1.043671    0.351321    0.362365    11.00000    0.05385    0.02341 =
         0.03546    0.00793    0.00526    0.00832
C9    1    0.938441    0.412741    0.381557    11.00000    0.05011    0.02637 =
         0.03684    0.01105    0.01261    0.00543
AFIX  43
H9    2    0.875230    0.384539    0.409452    11.00000   -1.20000
AFIX   0
C10   1    0.926598    0.516595    0.359346    11.00000    0.04626    0.02372 =
         0.03037    0.00671    0.00748    0.00303
C11   1    0.814175    0.584715    0.377056    11.00000    0.04591    0.02406 =
         0.03254    0.00688    0.00594    0.00488
C12   1    0.730739    0.558410    0.428355    11.00000    0.05654    0.03320 =
         0.03689    0.01104    0.01220    0.00489
AFIX  43
H12   2    0.742072    0.494402    0.452193    11.00000   -1.20000
AFIX   0
C13   1    0.629644    0.626668    0.444871    11.00000    0.05652    0.04851 =
         0.05133    0.01083    0.02270    0.01125
AFIX  43
H13   2    0.570446    0.609171    0.478827    11.00000   -1.20000
AFIX   0
C14   1    0.618842    0.720958    0.409872    11.00000    0.06020    0.04715 =
         0.05380    0.01116    0.01935    0.02297
AFIX  43
H14   2    0.553409    0.770025    0.420802    11.00000   -1.20000
AFIX   0
C15   1    0.704274    0.741994    0.359262    11.00000    0.06277    0.03355 =
         0.04920    0.01271    0.01404    0.02003
AFIX  43
H15   2    0.695508    0.806567    0.336024    11.00000   -1.20000
AFIX   0
C16   1    1.181924    0.080454    0.398196    11.00000    0.07112    0.02896 =
         0.06723    0.01468    0.00485    0.01810
AFIX  43
H16   2    1.267243    0.048100    0.401004    11.00000   -1.20000
AFIX   0
C17   1    1.178258    0.187536    0.383805    11.00000    0.06212    0.02885 =
         0.05834    0.01216    0.00811    0.01158
AFIX  43
H17   2    1.259180    0.226186    0.376769    11.00000   -1.20000
AFIX   0
C18   1    1.053462    0.236908    0.379928    11.00000    0.06105    0.02406 =
         0.03544    0.00900    0.01081    0.00940
C19   1    0.938281    0.175291    0.390842    11.00000    0.07249    0.03068 =
         0.06182    0.01943    0.02558    0.01580
AFIX  43
H19   2    0.851654    0.205456    0.388699    11.00000   -1.20000
AFIX   0
C20   1    0.951994    0.068780    0.404944    11.00000    0.08772    0.03132 =
         0.06884    0.01895    0.03119    0.01204
AFIX  43
H20   2    0.873098    0.028120    0.412576    11.00000   -1.20000
AFIX   0
C22   1    0.770377    0.508336    0.099672    11.00000    0.05590    0.05047 =
         0.04379    0.00066    0.00934   -0.00881
C23   1    0.800399    0.542699    0.029684    11.00000    0.09495    0.07079 =
         0.03710   -0.00501    0.01291   -0.02999
AFIX  43
H23   2    0.768543    0.497412   -0.023902    11.00000   -1.20000
AFIX   0
C24   1    0.876658    0.642850    0.038263    11.00000    0.05893    0.05604 =
         0.03664    0.01378    0.00569   -0.00095
C27   1    0.774410    0.908913    0.176758    11.00000    0.06661    0.04270 =
         0.06656    0.02885    0.01311    0.01734
C28   1    0.884179    0.969279    0.160892    11.00000    0.07473    0.04449 =
         0.08144    0.04112    0.01010    0.00848
AFIX  43
H28   2    0.863654    1.027802    0.131369    11.00000   -1.20000
AFIX   0
C29   1    1.024408    0.946760    0.186995    11.00000    0.07153    0.03388 =
         0.05135    0.01878    0.00593   -0.00405
C31   1    0.483189    0.747830    0.730823    11.00000    0.07949    0.12940 =
         0.07736    0.02395    0.01351    0.01840
AFIX 137
H31A  2    0.554686    0.751783    0.784284    11.00000   -1.50000
H31B  2    0.396963    0.705371    0.731909    11.00000   -1.50000
H31C  2    0.462312    0.821342    0.722302    11.00000   -1.50000
AFIX   0
MOLE 2
CL1   6    0.304927    0.699366    0.496826    11.00000    0.05230    0.05071 =
         0.05433    0.02225    0.00870    0.01398
N1    3    1.174818    0.645446    0.230924    11.00000    0.05250    0.03182 =
         0.03995    0.01255    0.01355    0.00376
N2    3    1.016319    0.560286    0.320518    11.00000    0.04028    0.02177 =
         0.03366    0.00682    0.00265    0.00625
N3    3    0.800581    0.675760    0.340534    11.00000    0.04902    0.02590 =
         0.03867    0.00952    0.00972    0.00814
N4    3    1.071400    0.021187    0.408219    11.00000    0.09026    0.02487 =
         0.04979    0.01157    0.01269    0.01421
O1    4    0.803195    0.559622    0.173640    11.00000    0.05272    0.03917 =
         0.03680    0.00651    0.00654   -0.00252
O2    4    0.933201    0.707550    0.105030    11.00000    0.07110    0.04221 =
         0.03488    0.01327    0.00366   -0.00599
O3    4    1.069643    0.873385    0.227186    11.00000    0.06362    0.03282 =
         0.04420    0.01740    0.00459    0.00346
O4    4    0.782184    0.826746    0.213971    11.00000    0.05633    0.04117 =
         0.05953    0.02832    0.01153    0.01454
O5    4    1.078086    0.802739    0.378012    11.00000    0.06443    0.02227 =
         0.04126    0.00772   -0.00507    0.00801
H5A   2    1.087211    0.866532    0.392479    11.00000   -1.50000
H5B   2    1.134223    0.775116    0.404873    11.00000   -1.50000
O6    4    0.533856    0.698015    0.665329    11.00000    0.05942    0.08696 =
         0.06995    0.02255    0.00387    0.02921
AFIX 147
H6    2    0.473667    0.696329    0.619457    11.00000   -1.50000
AFIX   0
YB1   7    0.953387    0.714155    0.248364    11.00000    0.04699    0.02374 =
         0.03358    0.01108    0.00364    0.00377
HKLF 4
REM  Jiang8_0m in P-1
REM R1 =  0.0362 for   8205 Fo > 4sig(Fo)  and  0.0463 for all   9671 data
REM    587 parameters refined using     34 restraints
END
WGHT      0.0462      0.3827
REM Highest difference peak  1.020,  deepest hole -0.882,  1-sigma level  0.105
Q1    1   0.9953  0.7791  0.2725  11.00000  0.05    1.02
Q2    1   0.4620  0.9283  0.5159  11.00000  0.05    0.86
Q3    1   0.8981  0.6464  0.2169  11.00000  0.05    0.79
Q4    1   0.9888  0.6759  0.2078  11.00000  0.05    0.76
Q5    1   1.0206  0.7569  0.2416  11.00000  0.05    0.64
Q6    1   0.3834  0.9207  0.5672  11.00000  0.05    0.62
Q7    1   0.4566  1.0005  0.5686  11.00000  0.05    0.62
Q8    1   0.3467  0.9562  0.5521  11.00000  0.05    0.58
Q9    1   0.9874  0.7319  0.1943  11.00000  0.05    0.54
Q10   1   0.3762  1.0040  0.6042  11.00000  0.05    0.53
;
