# Supplementary material for: Aqua­bis­(1,1,1,5,5,5-hexa­fluoro­acetyl­acetonato)[4′-(4-pyrid­yl)-2,2′:6′,2′′-terpyridine]­ytterbium(III) chloride methanol monosolvate monohydrate
Source: Acta Crystallogr Sect E Struct Rep Online. 2011 Dec 10;68(Pt 1):m29–30. doi: 10.1107/S1600536811052378 (PMC3254304; doi:10.1107/S1600536811052378)
Supplement: Supplementary file 2 [file e-68-00m29-Isup2.hkl]

# 
# h,k,l, Fc-squared, Fo-squared, sigma(Fo-squared) and status flag 
# 
data_I
_shelx_title ' Jiang8_0m in P-1' 
_shelx_refln_list_code          4 
_shelx_F_calc_maximum      319.23 
_exptl_crystal_F_000       978.00 
_reflns_d_resolution_high  0.7400 
 
loop_ 
 _symmetry_equiv_pos_as_xyz 
 'x, y, z' 
 '-x, -y, -z' 
 
_cell_length_a     9.7559 
_cell_length_b    12.4035 
_cell_length_c    16.5543 
_cell_angle_alpha  98.870 
_cell_angle_beta  104.717 
_cell_angle_gamma  93.559 
 
_shelx_F_squared_multiplier     1.000 
 
loop_ 
 _refln_index_h 
 _refln_index_k 
 _refln_index_l 
 _refln_F_squared_calc 
 _refln_F_squared_meas 
 _refln_F_squared_sigma 
 _refln_observed_status 
   1   0   0    52954.53    49629.77   1003.15 o 
   2   0   0     8274.73     9428.44    209.58 o 
   3   0   0     1952.69     1830.68     62.96 o 
   4   0   0     1857.97     2012.10     73.72 o 
   5   0   0      192.01      195.49     29.82 o 
   6   0   0     1146.24     1140.66     66.27 o 
   7   0   0     1399.66     1351.06     74.55 o 
   9   0   0     1079.21      945.16     62.13 o 
  10   0   0      584.54      468.03     53.02 o 
  11   0   0      421.76      309.81     49.70 o 
  12   0   0      376.56      371.94     57.16 o 
 -12   1   0        1.87      -15.74     33.13 o 
 -11   1   0       29.94       -0.83     27.34 o 
 -10   1   0       73.06       86.15     29.82 o 
  -9   1   0      720.56      810.14     57.16 o 
  -8   1   0     1229.98     1259.94     64.61 o 
  -6   1   0     4776.00     4938.71    147.45 o 
  -5   1   0     5232.87     5229.46    145.79 o 
  -4   1   0       80.56       68.75     18.22 o 
  -3   1   0     5171.87     5056.33    125.91 o 
  -2   1   0    28383.69    34071.44    698.31 o 
  -1   1   0     2364.34     1730.06     39.35 o 
   0   1   0     6791.34     5683.41    118.46 o 
   1   1   0     8630.64    10225.65    152.82 o 
   2   1   0     9732.95    10730.63    240.23 o 
   3   1   0    12813.70    13660.55    308.15 o 
   4   1   0     4091.76     4452.46    130.05 o 
   5   1   0     8051.41     8303.52    218.69 o 
   6   1   0     8327.38     8170.98    225.32 o 
   7   1   0     1284.69     1299.70     74.55 o 
   8   1   0       96.28       52.19     30.65 o 
   9   1   0      394.02      401.76     48.05 o 
  10   1   0        0.12      -21.54     21.54 o 
  11   1   0       14.94       -5.80     28.99 o 
  12   1   0       62.45       51.36     37.28 o 
 -12   2   0      267.08      302.35     53.02 o 
 -11   2   0      460.90      425.78     53.02 o 
 -10   2   0      472.03      496.19     53.84 o 
  -9   2   0      576.21      449.80     48.05 o 
  -8   2   0      777.14      733.10     50.53 o 
  -7   2   0      104.87       75.38     23.19 o 
  -5   2   0      293.50      335.49     33.13 o 
  -4   2   0    18117.46    19411.88    418.32 o 
  -3   2   0    28147.78    30633.73    633.70 o 
  -2   2   0    38991.54    38446.86    774.52 o 
  -1   2   0     3827.45     5075.39    112.66 o 
   0   2   0     5914.19     5274.31    148.28 o 
   1   2   0    14692.48    16125.67    189.16 o 
   2   2   0      260.07      342.10     16.92 o 
   3   2   0      182.39      256.01     25.68 o 
   4   2   0        8.89        0.00     14.91 o 
   5   2   0     2131.10     2066.77     87.81 o 
   6   2   0     2422.60     2487.58    103.55 o 
   7   2   0     1612.00     1374.26     79.52 o 
   8   2   0     2433.42     2192.68    106.86 o 
   9   2   0     1701.90     1543.24     79.52 o 
  10   2   0      250.61      223.66     43.07 o 
  11   2   0      322.83      326.38     53.02 o 
  12   2   0      127.83      159.87     46.39 o 
 -11   3   0      114.28       71.24     33.96 o 
 -10   3   0      371.89      343.77     45.56 o 
  -9   3   0     1872.18     1954.11     84.49 o 
  -8   3   0     2139.58     2033.63     81.18 o 
  -7   3   0     1672.45     1684.89     67.10 o 
  -6   3   0     5634.84     6023.03    153.25 o 
  -5   3   0     7330.64     8072.41    187.21 o 
  -4   3   0     6256.87     6573.89    108.60 o 
  -3   3   0      605.01      720.81     27.34 o 
  -2   3   0      567.86      736.65     16.54 o 
  -1   3   0     1682.84     1277.34     41.42 o 
   0   3   0    37866.68    40009.25    574.32 o 
   1   3   0     1113.37     1117.35     29.58 o 
   2   3   0     2507.35     2586.78     55.24 o 
   3   3   0    24273.09    25300.43    382.91 o 
   4   3   0     6225.00     6307.06    119.22 o 
   5   3   0     5323.02     5439.04    165.67 o 
   6   3   0     3277.93     3373.93    128.40 o 
   7   3   0     1910.17     1992.22    100.23 o 
   8   3   0       68.04       39.76     29.82 o 
  10   3   0       29.61       25.68     29.82 o 
  11   3   0      263.95      265.90     50.53 o 
  12   3   0      194.65      245.20     49.70 o 
 -12   4   0      143.39      113.49     41.42 o 
 -11   4   0      306.70      285.79     47.22 o 
 -10   4   0       75.31       94.76     22.50 o 
  -9   4   0        2.36        9.85     15.52 o 
  -8   4   0        1.78      -11.82     12.73 o 
  -7   4   0      375.53      391.21     26.42 o 
  -6   4   0     1742.95     1857.69     47.86 o 
  -5   4   0     5630.66     5215.29     93.19 o 
  -4   4   0     9734.94     9887.18    155.01 o 
  -3   4   0    36819.70    39990.01    612.99 o 
  -2   4   0    16421.88    17554.69    371.94 o 
  -1   4   0     4322.76     3841.75     68.78 o 
   0   4   0     8599.35     9353.06    203.78 o 
   1   4   0     6491.68     6632.01    112.17 o 
   2   4   0      341.67      376.59     10.33 o 
   3   4   0     3108.17     3068.67     69.52 o 
   4   4   0      892.83      874.28     35.50 o 
   5   4   0     5284.16     5584.00    173.13 o 
   6   4   0     3264.11     3277.01    126.74 o 
   7   4   0     1583.53     1505.14     86.98 o 
   8   4   0      478.32      463.06     62.96 o 
  10   4   0      337.51      371.11     55.50 o 
  11   4   0       63.48       28.16     34.79 o 
 -12   5   0      140.33      199.64     48.05 o 
 -11   5   0      260.77      233.60     46.39 o 
 -10   5   0      148.40      133.37     33.96 o 
  -9   5   0      445.20      508.62     52.19 o 
  -8   5   0     2148.77     2308.63     84.91 o 
  -7   5   0     1653.41     1605.45     53.84 o 
  -6   5   0      875.90      829.50     31.05 o 
  -5   5   0     1823.93     1800.83     61.30 o 
  -4   5   0        6.88       25.68     13.67 o 
  -3   5   0     3254.63     3365.36     58.08 o 
  -2   5   0      463.75      467.20     29.82 o 
  -1   5   0      340.92      315.89     56.33 o 
   0   5   0    10763.04    10178.11    162.41 o 
   1   5   0    13591.00    13422.12    212.61 o 
   2   5   0     6166.89     6417.23     87.04 o 
   3   5   0     5556.72     5454.80    107.70 o 
   4   5   0     7256.78     7606.58    143.92 o 
   5   5   0      446.01      396.28     31.30 o 
   6   5   0      281.42      289.10     44.73 o 
   7   5   0      108.19       82.01     33.13 o 
   8   5   0       73.90       76.21     32.31 o 
   9   5   0      497.89      509.44     58.81 o 
  10   5   0      487.91      421.64     57.99 o 
  11   5   0      353.82      333.00     53.84 o 
 -12   6   0       53.95       19.05     34.79 o 
 -11   6   0       35.22       34.79     32.31 o 
 -10   6   0       73.73       72.90     33.13 o 
  -9   6   0       67.28      149.93     33.96 o 
  -8   6   0      243.74      318.09     41.42 o 
  -7   6   0     1657.16     1841.45     79.52 o 
  -6   6   0     5331.27     5733.50    103.52 o 
  -5   6   0     8453.57     8750.55    142.47 o 
  -4   6   0     5014.24     5320.86     89.16 o 
  -3   6   0    10316.06    10564.96    246.02 o 
  -2   6   0    10965.76    11077.71    255.96 o 
  -1   6   0     1617.67     1418.59     85.32 o 
   0   6   0        4.86        7.48      8.40 o 
   1   6   0      226.47      278.78     25.68 o 
   2   6   0       39.86       44.11      7.37 o 
   3   6   0     3331.20     3180.09     76.71 o 
   4   6   0      539.27      475.54     60.06 o 
   5   6   0     2381.60     2345.53    116.39 o 
   6   6   0     2619.36     2578.66    121.36 o 
   7   6   0     1331.50     1353.55     85.32 o 
   9   6   0      217.44      255.14     48.05 o 
  10   6   0       26.24        4.14     28.99 o 
  11   6   0        0.10      -25.68     30.65 o 
 -12   7   0      151.93       81.18     43.07 o 
 -11   7   0      414.54      531.81     65.44 o 
 -10   7   0      419.50      423.29     56.33 o 
  -9   7   0      785.22      872.27     71.24 o 
  -8   7   0     1791.86     1805.01     86.15 o 
  -7   7   0      174.52      224.49     36.45 o 
  -6   7   0      118.52      126.74     28.16 o 
  -5   7   0       16.39       -0.83     13.25 o 
  -4   7   0      679.47      654.41     44.73 o 
  -3   7   0     2681.09     2704.61     90.29 o 
  -2   7   0     8560.54     8415.35    208.75 o 
  -1   7   0     4348.67     4208.09    125.91 o 
   0   7   0    12975.04    12343.13    207.92 o 
   1   7   0     8218.47     7840.87    140.13 o 
   2   7   0     2527.53     2352.66     49.04 o 
   3   7   0     2047.19     2045.06     60.92 o 
   4   7   0     2644.75     2548.58     72.29 o 
   5   7   0      166.73      150.93     24.44 o 
   6   7   0      223.67      205.04     43.90 o 
   7   7   0      181.35      245.20     46.39 o 
   9   7   0      301.22      333.00     51.36 o 
  10   7   0      226.14      283.30     51.36 o 
 -11   8   0        0.96       -7.46     31.48 o 
 -10   8   0        8.75       11.60     30.65 o 
  -9   8   0      463.65      508.62     57.99 o 
  -8   8   0     1572.29     1654.24     85.32 o 
  -7   8   0     1443.75     1517.56     76.21 o 
  -6   8   0     2122.49     2279.66     92.78 o 
  -5   8   0     1082.87     1082.67     57.99 o 
  -4   8   0      697.70      617.13     42.25 o 
  -3   8   0     2241.03     2231.61     83.66 o 
  -2   8   0     2718.78     2807.33     99.40 o 
  -1   8   0      226.16      211.42     18.22 o 
   0   8   0     2181.39     2117.91     71.65 o 
   1   8   0     1662.80     1597.76     49.13 o 
   2   8   0     2062.00     2027.32     40.72 o 
   3   8   0     3899.57     3820.97     92.25 o 
   4   8   0     6178.21     6185.22    144.96 o 
   5   8   0     2953.05     2856.26     83.76 o 
   6   8   0     1678.13     1580.09     63.53 o 
   8   8   0       36.96       25.68     33.13 o 
   9   8   0       90.19       60.47     36.45 o 
  10   8   0        4.20       -8.28     29.82 o 
 -11   9   0      279.96      265.90     52.19 o 
 -10   9   0      462.91      585.65     67.10 o 
  -9   9   0      145.86      125.91     38.93 o 
  -8   9   0      194.74      194.67     36.45 o 
  -7   9   0        0.07        5.80     19.88 o 
  -6   9   0      632.34      705.77     58.81 o 
  -5   9   0       76.89       57.99     23.19 o 
  -4   9   0       47.44       64.61     21.54 o 
  -3   9   0     3478.58     3466.70    116.80 o 
  -2   9   0     6669.96     6453.78    182.24 o 
  -1   9   0     3302.27     3288.60    115.14 o 
   0   9   0     4177.68     3988.57    132.54 o 
   1   9   0     2356.60     2236.94     60.97 o 
   2   9   0     1733.99     1632.27     54.83 o 
   3   9   0      953.29      919.66     46.54 o 
   4   9   0      136.19      129.89     24.26 o 
   5   9   0       68.10       55.56     29.41 o 
   6   9   0     1134.80     1204.46    123.01 o 
   7   9   0      668.62      760.44     76.21 o 
   8   9   0      528.82      495.36     61.30 o 
   9   9   0      439.87      485.42     62.96 o 
 -10  10   0      196.75      236.91     50.53 o 
  -9  10   0      533.70      512.76     62.13 o 
  -8  10   0     1305.37     1517.56     84.49 o 
  -7  10   0     1049.20      987.41     65.44 o 
  -6  10   0     2186.47     2129.72     96.09 o 
  -5  10   0     3200.05     2900.93    111.00 o 
  -4  10   0      779.19      794.40     54.67 o 
  -3  10   0      222.44      202.12     33.13 o 
  -2  10   0      140.66      131.71     30.65 o 
  -1  10   0      386.32      431.58     48.05 o 
   0  10   0     2414.20     2359.18    100.23 o 
   2  10   0     1586.93     1500.97     54.37 o 
   3  10   0     2379.54     2347.67     86.15 o 
   4  10   0     1218.66     1142.00     52.36 o 
   5  10   0      546.81      690.86     72.90 o 
   6  10   0      498.21      490.39     64.61 o 
   7  10   0      113.21       96.97     36.86 o 
   8  10   0        0.82        0.83     28.16 o 
   9  10   0       12.43       12.43     31.48 o 
 -10  11   0       46.25       35.62     34.79 o 
  -9  11   0        2.40       75.38     37.28 o 
  -8  11   0       19.55       28.99     31.48 o 
  -7  11   0       44.10       66.27     30.65 o 
  -6  11   0     1078.76     1085.99     69.58 o 
  -5  11   0     2664.93     2494.20    106.03 o 
  -4  11   0     2397.19     2043.57     93.61 o 
  -3  11   0     4404.29     4085.49    142.48 o 
  -2  11   0     3264.63     3170.98    122.60 o 
  -1  11   0     1784.16     1876.24     91.95 o 
   0  11   0      954.64      931.91     64.61 o 
   1  11   0      638.01      646.12     66.27 o 
   2  11   0      172.49      194.63     23.90 o 
   3  11   0      573.16      530.98     65.44 o 
   4  11   0      221.20      241.15     29.45 o 
   5  11   0      506.71      542.19     43.19 o 
   6  11   0      818.34      870.79     54.83 o 
   7  11   0      643.97      645.54     50.83 o 
   8  11   0      386.16      522.70     64.61 o 
  -9  12   0      403.22      426.61     63.78 o 
  -8  12   0      565.44      589.80     68.75 o 
  -7  12   0      457.81      441.52     57.16 o 
  -6  12   0      340.09      339.63     50.53 o 
  -5  12   0      380.08      281.64     44.73 o 
  -4  12   0      247.06      291.58     43.90 o 
  -3  12   0      924.52      992.38     68.75 o 
  -2  12   0     1328.34     1241.72     75.38 o 
  -1  12   0      728.26      728.13     66.27 o 
   0  12   0     1876.04     1973.16    100.23 o 
   1  12   0     2951.72     3260.44    136.68 o 
   2  12   0     2099.04     1992.22    108.52 o 
   3  12   0     1614.74     1719.68    102.72 o 
   4  12   0      970.84     1157.61     55.47 o 
   5  12   0      120.74      129.70     25.58 o 
   6  12   0       10.01      -11.28     28.58 o 
   7  12   0        0.96       16.01     21.09 o 
  -8  13   0      189.63      126.74     44.73 o 
  -7  13   0      200.86      236.91     48.05 o 
  -6  13   0      611.49      599.74     67.10 o 
  -5  13   0     1237.93     1227.64     82.01 o 
  -4  13   0     1050.11     1002.32     83.66 o 
  -3  13   0     1527.98     1551.53     88.63 o 
  -2  13   0      629.67      772.04     73.72 o 
  -1  13   0      459.19      375.25     54.67 o 
   0  13   0      309.00      410.87     55.50 o 
   1  13   0      121.03      138.34     43.07 o 
   2  13   0        5.14       -2.49     31.48 o 
   3  13   0      884.20      912.86     91.12 o 
   4  13   0     1051.87     1163.85    103.55 o 
   5  13   0      512.71      449.80     68.75 o 
   6  13   0      582.28      801.03     91.95 o 
  -7  14   0      154.89      168.99     45.56 o 
  -6  14   0        3.24        0.83     33.96 o 
  -5  14   0       99.79      130.05     41.42 o 
  -4  14   0      295.53      240.23     49.70 o 
  -3  14   0     1250.17     1346.92     89.46 o 
  -2  14   0     1826.79     2007.13    107.69 o 
  -1  14   0     1781.99     1918.49    108.52 o 
   0  14   0     1956.77     1861.33    106.03 o 
   1  14   0     1461.72     1295.56     93.61 o 
   2  14   0      908.86     1056.99     96.09 o 
   3  14   0      185.28      164.02     46.39 o 
   4  14   0       71.16       86.98     43.07 o 
   5  14   0        0.35      -20.71     30.65 o 
  -6  15   0      895.27      862.33     87.81 o 
  -5  15   0     1072.82     1142.31     98.58 o 
  -4  15   0      642.44      681.74     77.04 o 
  -3  15   0      505.38      463.06     64.61 o 
  -2  15   0      410.78      407.56     62.96 o 
  -1  15   0        4.32       50.53     37.28 o 
   0  15   0      169.85      182.24     49.70 o 
   1  15   0      312.74      329.69     62.13 o 
   2  15   0      623.35      711.56     82.84 o 
   3  15   0      891.23     1073.56    102.72 o 
   4  15   0     1098.61     1296.39    115.97 o 
  -4  16   0      279.20      339.63     59.64 o 
  -3  16   0      804.46      975.81     94.43 o 
  -2  16   0     1116.39     1192.02    102.72 o 
  -1  16   0      540.20      588.14     73.72 o 
   0  16   0      418.52      415.01     66.27 o 
   1  16   0      454.08      540.09     75.38 o 
  -2 -16   1      679.04      716.53     85.32 o 
  -1 -16   1      757.83      714.05     83.66 o 
   0 -16   1      188.39      213.72     53.02 o 
   1 -16   1        3.00        0.83     30.65 o 
   2 -16   1       51.96      111.00     40.59 o 
   3 -16   1      267.29      318.09     57.99 o 
   4 -16   1      600.18      573.23     72.90 o 
  -4 -15   1        2.41       10.77     33.13 o 
  -3 -15   1        5.89        0.83     32.31 o 
  -2 -15   1      350.54      408.38     67.10 o 
  -1 -15   1      840.21      983.27     95.26 o 
   0 -15   1      939.53      637.01     72.90 o 
   1 -15   1     1372.25     1573.06    101.89 o 
   2 -15   1     1446.02     1299.70     90.29 o 
   3 -15   1      520.92      534.29     70.41 o 
   4 -15   1      128.34      112.66     42.25 o 
   5 -15   1      101.38      135.85     46.39 o 
   6 -15   1       21.84       40.59     38.10 o 
  -5 -14   1      668.76      683.40     84.49 o 
  -4 -14   1     1216.86     1303.02    111.00 o 
  -3 -14   1      549.48      608.85     75.38 o 
  -2 -14   1      124.50       86.98     38.10 o 
  -1 -14   1      105.40       64.61     37.28 o 
   0 -14   1        0.21       10.77     30.65 o 
   1 -14   1      165.74      204.61     44.73 o 
   2 -14   1      577.08      463.88     61.30 o 
   3 -14   1      671.99      488.73     61.30 o 
   4 -14   1      812.80      800.20     77.87 o 
   5 -14   1      531.46      410.87     59.64 o 
   6 -14   1      545.74      594.77     70.41 o 
   7 -14   1      493.20      392.64     60.47 o 
  -7 -13   1        7.82      -20.49     20.49 o 
  -6 -13   1        4.19       10.77     34.79 o 
  -5 -13   1      155.80      125.91     45.56 o 
  -4 -13   1      541.80      552.52     73.72 o 
  -3 -13   1      662.16      840.79     86.98 o 
  -2 -13   1     2326.72     2440.36    121.77 o 
  -1 -13   1     4048.90     4034.13    159.87 o 
   0 -13   1     3003.00     3132.87    134.19 o 
   1 -13   1     2067.85     2103.22    105.20 o 
   2 -13   1     1844.00     1712.23     93.61 o 
   3 -13   1      585.98      600.56     63.78 o 
   4 -13   1       27.17       65.44     31.48 o 
   5 -13   1        0.55      -15.74     22.37 o 
   6 -13   1      184.15      181.41     43.90 o 
   7 -13   1      548.59      564.94     67.10 o 
   8 -13   1      387.29      423.29     62.96 o 
  -7 -12   1      539.82      631.20     51.75 o 
  -6 -12   1      550.08      587.94     47.06 o 
  -5 -12   1      331.72      405.07     63.78 o 
  -4 -12   1      767.41      778.66     80.35 o 
  -3 -12   1     1037.43     1037.11     90.29 o 
  -2 -12   1       86.54       82.01     36.45 o 
  -1 -12   1      655.40      581.51     64.61 o 
   0 -12   1      927.15      912.03     77.04 o 
   1 -12   1     2214.79     1914.35     95.26 o 
   2 -12   1     1096.75     1097.58     69.58 o 
   3 -12   1     1632.59     1539.93     84.49 o 
   4 -12   1     2506.95     2510.77    109.34 o 
   5 -12   1     1267.19     1308.82     78.69 o 
   6 -12   1      592.74      585.65     61.30 o 
   7 -12   1      258.44      333.00     51.36 o 
   8 -12   1      229.97      334.66     56.33 o 
   9 -12   1        3.44       -4.97     30.65 o 
  -8 -11   1        0.19        9.11     31.48 o 
  -7 -11   1        4.87       -4.97     29.82 o 
  -6 -11   1       12.39       19.73     19.61 o 
  -5 -11   1      376.97      390.56     39.71 o 
  -4 -11   1     2621.47     2615.80     83.37 o 
  -3 -11   1     3584.11     3759.47     99.25 o 
  -2 -11   1     4168.28     4293.34    103.20 o 
  -1 -11   1     4751.45     4689.37    161.53 o 
   0 -11   1     1973.23     1893.64     92.78 o 
   1 -11   1      799.62      712.39     63.78 o 
   2 -11   1      984.33      780.32     66.27 o 
   3 -11   1      483.69      456.43     51.36 o 
   4 -11   1     1027.09      972.50     65.44 o 
   5 -11   1     1164.99      931.08     62.96 o 
   6 -11   1      645.60      584.00     57.99 o 
   7 -11   1     1475.68     1391.65     82.01 o 
   8 -11   1      812.88      764.58     73.72 o 
   9 -11   1      710.44      799.37     77.87 o 
  10 -11   1      584.52      647.78     77.04 o 
  -9 -10   1      328.22      439.03     62.96 o 
  -7 -10   1     1089.95     1170.61     69.70 o 
  -6 -10   1     2016.44     2035.40     75.85 o 
  -5 -10   1      792.43      800.26     94.02 o 
  -4 -10   1      148.11      161.93     58.40 o 
  -3 -10   1        2.41      -14.13     14.13 o 
  -2 -10   1      641.65      705.77     43.73 o 
  -1 -10   1     2206.33     2131.49     61.86 o 
   0 -10   1     1970.45     2041.09     91.95 o 
   1 -10   1     2483.68     2393.14     99.40 o 
   2 -10   1     4543.42     4454.94    144.14 o 
   3 -10   1     4871.22     4841.79    151.59 o 
   4 -10   1     2840.23     2799.87    107.69 o 
   5 -10   1     1170.25     1149.77     68.75 o 
   6 -10   1      489.66      482.94     52.19 o 
   7 -10   1       32.91       67.10     28.16 o 
   8 -10   1       91.62      101.89     34.79 o 
   9 -10   1      108.21      154.90     43.07 o 
  10 -10   1      314.21      295.73     57.16 o 
 -10  -9   1       11.77      -24.02     30.65 o 
  -9  -9   1        6.65       43.90     36.45 o 
  -8  -9   1      145.89      123.43     42.25 o 
  -7  -9   1      470.86      453.31     43.34 o 
  -6  -9   1     1613.86     1653.44     66.77 o 
  -5  -9   1     3815.27     3877.55    103.09 o 
  -4  -9   1     8191.66     8163.74    373.59 o 
  -3  -9   1     7080.88     7402.25    149.03 o 
  -2  -9   1     2235.81     2274.65     72.07 o 
  -1  -9   1     4209.90     4077.76     90.46 o 
   0  -9   1     2170.37     2268.47     58.11 o 
   1  -9   1       82.78       87.81     23.19 o 
   2  -9   1      171.26      194.67     32.31 o 
   3  -9   1     3035.19     2806.50    101.06 o 
   4  -9   1     7572.85     7245.70    197.15 o 
   5  -9   1     4686.81     4768.89    148.28 o 
   6  -9   1     4283.00     4411.04    144.96 o 
   7  -9   1     1891.61     1810.80     86.98 o 
   8  -9   1     1147.71     1156.40     75.38 o 
   9  -9   1      254.46      215.37     43.90 o 
  10  -9   1       84.89       96.09     40.59 o 
  11  -9   1       59.47       46.39     41.42 o 
 -10  -8   1      338.06      346.26     56.33 o 
  -8  -8   1      440.51      401.76     61.30 o 
  -7  -8   1      673.50      704.87     50.80 o 
  -6  -8   1      539.00      527.44     42.71 o 
  -5  -8   1       72.28       53.27     19.62 o 
  -4  -8   1      695.08      655.39     41.88 o 
  -3  -8   1      793.16      809.99     57.16 o 
  -2  -8   1     1096.44      994.60     40.30 o 
  -1  -8   1     3288.61     3240.84     91.53 o 
   0  -8   1     2010.12     1990.29     51.95 o 
   1  -8   1     8024.08     7660.49    131.12 o 
   2  -8   1    10182.12     9855.05    243.54 o 
   3  -8   1     5394.15     5390.16    151.59 o 
   4  -8   1      867.94      826.71     48.87 o 
   5  -8   1      282.11      290.76     36.45 o 
   6  -8   1       24.80       22.37     19.88 o 
   7  -8   1      489.42      577.37     53.84 o 
   8  -8   1      271.84      250.99     40.59 o 
   9  -8   1      347.32      406.73     53.84 o 
  10  -8   1      550.91      528.50     62.96 o 
  11  -8   1      317.01      350.40     59.64 o 
 -11  -7   1        0.71      -10.77     27.34 o 
 -10  -7   1       51.57        6.63     28.16 o 
  -9  -7   1      119.81      234.43     53.02 o 
  -8  -7   1      772.78      672.63     75.38 o 
  -7  -7   1     2400.94     2147.95    110.17 o 
  -6  -7   1     3522.50     3459.38    102.72 o 
  -5  -7   1     2679.62     2509.71     73.96 o 
  -4  -7   1     4154.69     4190.41    194.67 o 
  -3  -7   1     6648.96     6467.47    128.55 o 
  -2  -7   1      760.85      682.31     42.25 o 
  -1  -7   1     1158.55     1249.77     41.28 o 
   0  -7   1      747.52      833.84     31.21 o 
   1  -7   1     1608.09     1495.23     37.52 o 
   2  -7   1     5593.65     6125.75    160.70 o 
   3  -7   1     3702.47     3812.96    114.31 o 
   4  -7   1     4863.95     5174.55    211.65 o 
   5  -7   1     2444.01     2415.51     89.46 o 
   6  -7   1     2569.24     2595.26     96.92 o 
   7  -7   1     2116.42     2267.23     94.43 o 
   8  -7   1      916.11      945.16     62.13 o 
   9  -7   1        6.71        9.11     24.85 o 
  10  -7   1        1.75       28.16     29.82 o 
  11  -7   1       15.56        4.97     32.31 o 
 -11  -6   1      214.83      133.37     44.73 o 
  -9  -6   1      692.56      699.97     79.52 o 
  -8  -6   1      193.40      221.17     43.90 o 
  -7  -6   1       15.87       10.77     24.85 o 
  -6  -6   1      114.93      103.51     21.82 o 
  -5  -6   1      119.27      108.37     19.92 o 
  -4  -6   1     3187.09     3128.67    173.54 o 
  -3  -6   1     5290.96     5403.59    130.88 o 
  -2  -6   1     1890.59     1753.86     49.49 o 
  -1  -6   1    21908.04    21858.51    335.04 o 
   0  -6   1    24529.25    27027.32    403.53 o 
   1  -6   1     3721.88     3641.40     67.41 o 
   2  -6   1     3255.31     3306.83     97.75 o 
   3  -6   1     2383.67     2607.79     49.17 o 
   4  -6   1       45.28       56.69      8.81 o 
   5  -6   1       72.48       71.14     11.16 o 
   6  -6   1      571.84      607.38     84.91 o 
   7  -6   1     2264.68     2235.12     56.53 o 
   8  -6   1     1310.04     1264.91     70.41 o 
   9  -6   1     1083.52     1016.40     67.10 o 
  10  -6   1      595.50      691.68     67.10 o 
  11  -6   1      499.58      516.07     61.30 o 
  12  -6   1      119.95      196.32     50.53 o 
 -11  -5   1        8.32       14.08     35.62 o 
  -9  -5   1      460.62      484.59     65.44 o 
  -8  -5   1     1183.16     1148.11     82.01 o 
  -7  -5   1     2872.34     2487.58    115.14 o 
  -6  -5   1     3121.70     3020.22    122.60 o 
  -5  -5   1     3272.62     3428.01     89.88 o 
  -4  -5   1     2834.67     2655.86     68.75 o 
  -3  -5   1     1830.55     1788.44     50.54 o 
  -2  -5   1     1609.19     1626.07     53.84 o 
  -1  -5   1     5134.05     5405.09    135.02 o 
   0  -5   1     5137.82     5484.16     95.54 o 
   1  -5   1    11479.71    11413.03    175.17 o 
   2  -5   1    14677.47    15635.59    243.12 o 
   3  -5   1     9237.70     9373.47    145.84 o 
   4  -5   1    12009.18    12999.95    240.64 o 
   5  -5   1     8558.97     9324.69    152.39 o 
   6  -5   1      957.49     1025.30     33.24 o 
   7  -5   1      498.33      546.62     30.25 o 
   8  -5   1      532.16      571.34     34.42 o 
   9  -5   1       12.21        2.07     25.27 o 
  10  -5   1      204.51      195.49     40.59 o 
  11  -5   1       97.66       91.12     35.62 o 
  12  -5   1      109.31       38.10     34.79 o 
 -12  -4   1      235.83      178.10     47.22 o 
 -11  -4   1      259.00      208.75     48.87 o 
  -9  -4   1      578.26      477.14     65.44 o 
  -8  -4   1        4.16      -24.02     24.02 o 
  -7  -4   1      384.50      422.47     54.67 o 
  -6  -4   1       35.56       32.31     19.88 o 
  -5  -4   1      206.27      167.89     21.49 o 
  -4  -4   1     3619.17     3283.93     94.02 o 
  -3  -4   1    19493.52    20475.86    317.00 o 
  -2  -4   1    16512.31    16730.39    379.39 o 
  -1  -4   1     4519.59     4559.32    116.80 o 
   0  -4   1     7415.26     7781.58    124.39 o 
   1  -4   1     1340.47     1241.27     52.60 o 
   2  -4   1     3558.93     3937.89     82.01 o 
   3  -4   1       49.44       71.76      8.40 o 
   4  -4   1     4034.37     3877.68     70.65 o 
   5  -4   1     3642.95     3720.61     72.53 o 
   6  -4   1     1245.93     1299.86     39.37 o 
   7  -4   1     1589.23     1648.44     64.61 o 
   8  -4   1     3343.46     3160.21    103.55 o 
   9  -4   1      872.02      998.18     58.81 o 
  10  -4   1      544.80      636.18     58.81 o 
  11  -4   1      276.32      244.37     44.73 o 
  12  -4   1       24.49      -29.82     29.82 o 
 -12  -3   1       41.18       27.34     34.79 o 
 -11  -3   1      244.61      197.15     46.39 o 
  -9  -3   1     1714.36     1838.14    106.86 o 
  -8  -3   1      773.14      656.06     68.75 o 
  -7  -3   1     1218.85     1052.02     71.24 o 
  -6  -3   1     5844.87     5661.28    100.20 o 
  -5  -3   1     4225.96     4157.17     91.95 o 
  -4  -3   1     6828.56     6768.98     91.34 o 
  -3  -3   1      687.50      745.40     28.42 o 
  -2  -3   1      345.88      421.89     24.85 o 
  -1  -3   1    25940.17    27975.51    582.34 o 
   0  -3   1     9072.47     8489.90    182.24 o 
   1  -3   1    26292.01    29284.74    796.06 o 
   2  -3   1     9755.32     9525.80    143.69 o 
   3  -3   1    32482.00    36442.26    525.70 o 
   4  -3   1     1172.20     1103.38     39.76 o 
   5  -3   1      335.91      299.87     26.51 o 
   6  -3   1      418.58      415.84     34.79 o 
   7  -3   1       32.08       64.61     21.54 o 
   8  -3   1        5.22      -17.40     18.22 o 
   9  -3   1      376.63      301.52     41.42 o 
  10  -3   1      323.53      357.02     47.22 o 
  11  -3   1      262.07      282.47     48.05 o 
 -12  -2   1      144.17      123.43     44.73 o 
 -11  -2   1       28.89        9.11     29.82 o 
  -9  -2   1        2.68      -17.40     24.85 o 
  -8  -2   1      191.45      216.20     44.73 o 
  -7  -2   1     1489.42     1513.42     85.32 o 
  -6  -2   1     4578.81     4743.21    154.08 o 
  -5  -2   1     4529.36     4525.35    142.48 o 
  -4  -2   1    10289.80    10458.92    256.79 o 
  -3  -2   1     2386.81     1976.46     31.72 o 
  -2  -2   1    10360.52    10515.50    151.04 o 
  -1  -2   1     1004.82     1048.53     24.85 o 
   0  -2   1     8432.12     8012.78    120.07 o 
   1  -2   1      105.04      251.80     26.09 o 
   2  -2   1    20487.15    24400.29    497.85 o 
   3  -2   1      294.68      195.49     16.57 o 
   4  -2   1    17246.91    18196.67    387.67 o 
   5  -2   1     1308.37     1158.05     48.05 o 
   6  -2   1     1771.26     1651.76     64.61 o 
   7  -2   1     2735.83     2776.68     95.26 o 
   8  -2   1     2751.92     2841.29    101.06 o 
   9  -2   1      998.70     1102.55     63.78 o 
  10  -2   1      254.01      258.45     41.42 o 
  11  -2   1       77.35      112.66     39.76 o 
  12  -2   1        6.30        0.00     36.45 o 
 -12  -1   1      188.73      202.95     48.05 o 
 -11  -1   1      215.29      177.27     41.42 o 
  -9  -1   1      840.84      825.88     77.87 o 
  -8  -1   1     3037.47     3194.17    130.05 o 
  -7  -1   1     2448.46     2560.47    109.34 o 
  -6  -1   1     2760.24     2837.15    109.34 o 
  -5  -1   1      246.64      217.03     33.96 o 
  -4  -1   1      772.38      788.60     47.22 o 
  -3  -1   1    10336.62    10659.39    246.85 o 
  -2  -1   1     1496.46     1413.39     25.67 o 
  -1  -1   1    13906.10    13884.13    186.30 o 
   0  -1   1    22948.90    25851.27    776.18 o 
   1  -1   1    20496.93    20009.96    406.73 o 
   2  -1   1     6458.59     8170.98    176.44 o 
   3  -1   1      952.62      891.32     33.96 o 
   4  -1   1     4508.17     4773.86    120.94 o 
   5  -1   1     2128.22     2340.96     77.04 o 
   6  -1   1        5.26       -7.46     14.91 o 
   7  -1   1      651.96      582.34     42.25 o 
   8  -1   1      739.78      681.74     55.50 o 
   9  -1   1      571.28      543.41     53.02 o 
  10  -1   1     1052.37     1098.41     67.93 o 
  11  -1   1      462.95      446.49     55.50 o 
  12  -1   1      113.32      128.40     43.07 o 
 -12   0   1       76.28       84.49     41.42 o 
 -11   0   1        2.13       14.08     30.65 o 
 -10   0   1       42.45       21.54     24.85 o 
  -9   0   1       27.11      -12.43     21.54 o 
  -8   0   1       82.21       41.42     27.34 o 
  -7   0   1     2689.85     2738.57    108.52 o 
  -6   0   1     8117.62     8589.31    228.63 o 
  -5   0   1     4905.43     5078.70    147.45 o 
  -4   0   1     3843.03     3772.37    111.00 o 
  -3   0   1    10461.45    11023.04    250.17 o 
  -2   0   1       35.08       61.30     10.77 o 
  -1   0   1     1251.75      904.74     17.31 o 
   1   0   1      819.70     1305.50     33.96 o 
   2   0   1      436.75      682.57     26.51 o 
   3   0   1      623.18      546.72     31.48 o 
   4   0   1     3743.53     3833.67    113.49 o 
   6   0   1     4828.89     4372.93    126.74 o 
   7   0   1     2411.89     2658.22     96.09 o 
   8   0   1     1403.25     1460.41     72.07 o 
   9   0   1      365.58      316.44     43.07 o 
  10   0   1        0.65       11.60     26.51 o 
  11   0   1        0.40        9.11     27.34 o 
  12   0   1       36.38       53.84     38.10 o 
 -12   1   1      410.38      395.13     57.16 o 
 -11   1   1      349.17      332.17     48.87 o 
 -10   1   1      571.33      568.26     57.16 o 
  -8   1   1      503.68      581.51     58.81 o 
  -7   1   1      108.75      109.34     30.65 o 
  -6   1   1      134.05      166.50     31.48 o 
  -5   1   1     3331.03     3812.96    116.80 o 
  -4   1   1     9939.15    10569.10    246.85 o 
  -3   1   1     9255.74     9756.47    220.34 o 
  -2   1   1    37784.91    40458.96    826.71 o 
  -1   1   1    19249.54    23499.30    454.01 o 
   0   1   1    28015.21    24461.89    730.49 o 
   1   1   1     8695.60    10611.46    157.86 o 
   2   1   1     2898.05     3586.82     95.26 o 
   3   1   1     5894.71     6218.53    157.39 o 
   4   1   1     1690.03     1761.10     70.41 o 
   5   1   1      201.22      170.64     29.82 o 
   7   1   1     1460.82     1436.38     67.10 o 
   8   1   1      903.25      900.43     57.16 o 
   9   1   1      401.24      417.50     48.05 o 
  10   1   1      342.34      393.47     51.36 o 
  11   1   1      230.56      208.75     44.73 o 
  12   1   1      103.85      113.49     43.90 o 
 -12   2   1        0.20       33.96     38.93 o 
 -11   2   1        4.86        6.63     29.82 o 
 -10   2   1      413.61      347.91     47.22 o 
  -9   2   1     1891.58     1860.51     83.66 o 
  -8   2   1     1383.88     1457.92     77.04 o 
  -7   2   1     2849.98     2796.56    103.55 o 
  -6   2   1     3183.80     3108.85    104.37 o 
  -5   2   1     2131.23     2016.24     73.72 o 
  -4   2   1     3715.27     3685.39    103.55 o 
  -3   2   1     2902.79     3246.13     60.47 o 
  -2   2   1      365.07      575.30     16.10 o 
  -1   2   1     1076.42      889.10     14.71 o 
   0   2   1      406.06      612.69     13.17 o 
   1   2   1    29410.45    29814.65    918.66 o 
   2   2   1     3406.72     3375.80     64.95 o 
   3   2   1    10707.08    11467.87    268.39 o 
   4   2   1     8222.60     8564.46    219.52 o 
   5   2   1    11136.10    11965.72    298.21 o 
   6   2   1     2472.00     2623.43    108.52 o 
   8   2   1      344.31      333.83     43.90 o 
   9   2   1       80.16       82.84     31.48 o 
  10   2   1       10.08       19.05     26.51 o 
  11   2   1       16.72       35.62     33.96 o 
  12   2   1       26.59       41.42     36.45 o 
 -11   3   1      462.49      561.63     58.81 o 
 -10   3   1      179.93      257.62     42.25 o 
  -9   3   1      646.93      582.34     53.02 o 
  -8   3   1      105.17       72.07     25.68 o 
  -6   3   1     1081.31     1114.15     55.50 o 
  -5   3   1      160.87      127.31     14.64 o 
  -4   3   1    10002.79     9889.97    156.98 o 
  -3   3   1    21660.72    22730.03    508.62 o 
  -2   3   1     4679.94     5166.28     83.62 o 
  -1   3   1     8001.12     7731.95    172.30 o 
   0   3   1      593.25      658.61     17.89 o 
   1   3   1      825.56      667.62     14.83 o 
   2   3   1     1975.69     2109.18     48.89 o 
   3   3   1        5.94       -9.38     21.12 o 
   4   3   1     2286.91     2097.42     85.32 o 
   5   3   1      984.10     1055.34     65.44 o 
   6   3   1     1533.40     1356.86     76.21 o 
   8   3   1     1906.37     1834.00     86.98 o 
   9   3   1      730.42      602.22     58.81 o 
  10   3   1      458.42      457.26     57.99 o 
  11   3   1      262.87      270.05     48.87 o 
  12   3   1       98.75      107.69     40.59 o 
 -12   4   1       48.60       43.07     36.45 o 
 -11   4   1      207.83      188.04     41.42 o 
 -10   4   1      482.08      538.68     62.96 o 
  -9   4   1     1790.62     1792.01     56.41 o 
  -8   4   1     1381.46     1444.34     47.35 o 
  -7   4   1     2132.14     2228.73     91.53 o 
  -6   4   1     4892.69     5127.00     95.34 o 
  -5   4   1      513.19      520.21     34.79 o 
  -4   4   1     1089.09     1298.87     50.53 o 
  -3   4   1      568.73      539.03     42.66 o 
  -2   4   1       67.81       58.81     12.43 o 
  -1   4   1    11498.06    11809.13    176.48 o 
   0   4   1     1585.27     1415.67     51.36 o 
   1   4   1    14475.97    14994.50    218.55 o 
   2   4   1    19687.51    19836.93    238.92 o 
   3   4   1    13355.48    13465.11    220.43 o 
   4   4   1     3114.21     3228.37     76.82 o 
   5   4   1     4237.89     4462.40    148.28 o 
   6   4   1     3041.55     3246.36    126.74 o 
   8   4   1        3.72      -20.71     20.71 o 
   9   4   1      341.90      289.93     45.56 o 
  10   4   1      407.24      382.70     54.67 o 
  11   4   1      240.79      217.03     45.56 o 
 -12   5   1      219.69      286.61     52.19 o 
 -11   5   1      140.13      120.94     36.45 o 
 -10   5   1       13.82       34.79     24.85 o 
  -9   5   1      104.95       95.26     28.99 o 
  -8   5   1      186.15      209.05     23.23 o 
  -7   5   1     3134.10     3194.02    162.77 o 
  -6   5   1     6662.96     6618.56    116.21 o 
  -5   5   1     4782.09     5206.35     91.52 o 
  -4   5   1     8047.41     8353.00    132.31 o 
  -3   5   1    10079.40    10158.23    231.94 o 
  -2   5   1     6683.74     6669.99    162.36 o 
  -1   5   1     3375.64     3217.74     56.62 o 
   0   5   1     3886.39     3790.59    106.86 o 
   1   5   1      425.38      428.09     15.28 o 
   2   5   1     1264.76     1218.70     24.94 o 
   3   5   1       88.57       57.09     14.02 o 
   4   5   1     2148.96     2083.29     60.52 o 
   5   5   1     4194.42     4272.62     99.91 o 
   6   5   1     2898.77     2948.98    122.60 o 
   8   5   1     1389.27     1216.87     75.38 o 
   9   5   1      192.54      142.48     38.93 o 
  10   5   1       88.54       89.46     39.76 o 
  11   5   1       38.07       10.77     35.62 o 
 -12   6   1      209.92      193.84     48.05 o 
 -11   6   1      312.39      274.19     48.05 o 
 -10   6   1      275.09      355.37     47.22 o 
  -9   6   1     1501.62     1434.73     76.21 o 
  -8   6   1     1728.47     1686.55     79.52 o 
  -7   6   1     1008.41     1017.23     57.99 o 
  -6   6   1      402.50      352.89     20.99 o 
  -5   6   1        7.07        2.11      7.87 o 
  -4   6   1      778.91      658.55     40.59 o 
  -3   6   1     1726.91     1686.55     63.78 o 
  -2   6   1     6123.63     5970.85    154.08 o 
  -1   6   1    13011.34    12750.38    196.21 o 
   0   6   1    16362.22    16056.51    246.19 o 
   1   6   1     8920.76     8738.10    137.85 o 
   2   6   1     9043.13     8938.57    119.19 o 
   3   6   1     8847.24     8783.14    185.55 o 
   4   6   1     2854.78     2968.37     77.57 o 
   5   6   1      360.86      318.67     30.65 o 
   7   6   1      631.15      687.54     62.96 o 
   8   6   1      560.18      639.50     64.61 o 
   9   6   1      217.36      196.32     42.25 o 
  10   6   1      559.42      622.93     70.41 o 
  11   6   1      272.42      255.96     49.70 o 
 -12   7   1       13.21      102.72     45.56 o 
 -11   7   1        5.28       64.61     36.45 o 
 -10   7   1       19.27        3.31     24.85 o 
  -9   7   1      130.76      183.07     37.28 o 
  -8   7   1      868.67      851.56     57.16 o 
  -7   7   1     2979.46     2726.97    101.06 o 
  -6   7   1     5421.95     5439.87    156.56 o 
  -5   7   1     1769.39     1964.05     77.04 o 
  -4   7   1     4106.39     3997.68    119.28 o 
  -3   7   1     6567.73     6308.82    166.50 o 
  -2   7   1     1665.38     1569.75     66.27 o 
  -1   7   1      348.58      369.59     15.14 o 
   0   7   1     1064.79     1004.79     30.33 o 
   1   7   1     1875.50     1980.60    107.69 o 
   2   7   1     5497.99     5380.76     80.13 o 
   3   7   1     1195.93     1215.83     45.98 o 
   4   7   1     2254.69     2148.97     65.89 o 
   5   7   1     2840.74     2613.49    108.52 o 
   6   7   1     2467.07     2596.92    114.31 o 
   7   7   1      875.33      678.43     62.96 o 
   8   7   1      469.46      531.81     60.47 o 
   9   7   1      186.57      156.56     43.07 o 
  10   7   1        9.77        6.63     28.99 o 
 -11   8   1      371.26      465.54     62.96 o 
 -10   8   1      254.03      318.09     51.36 o 
  -9   8   1      746.42      725.65     64.61 o 
  -8   8   1      705.63      700.80     62.13 o 
  -7   8   1       28.33       78.69     25.68 o 
  -6   8   1      181.89      159.87     30.65 o 
  -5   8   1      318.36      254.31     33.13 o 
  -4   8   1     4821.11     4736.59    139.17 o 
  -3   8   1     4400.01     4286.78    130.05 o 
  -2   8   1     8140.16     8520.55    220.34 o 
  -1   8   1    11994.69    11690.47    472.17 o 
   0   8   1     6910.16     6657.49    117.94 o 
   1   8   1     2837.28     2786.09     49.26 o 
   2   8   1      801.36      801.80     48.46 o 
   3   8   1      820.66      726.48     62.96 o 
   4   8   1       55.36       45.56     27.34 o 
   5   8   1       49.53       34.79     27.34 o 
   6   8   1      274.00      260.24     35.21 o 
   7   8   1      302.57      464.71     55.50 o 
   8   8   1      733.20      725.65     70.41 o 
   9   8   1      331.41      275.85     50.53 o 
  10   8   1      148.71      115.14     40.59 o 
 -11   9   1       30.01       73.72     41.42 o 
 -10   9   1      166.78      135.85     40.59 o 
  -9   9   1      544.38      650.27     64.61 o 
  -8   9   1      761.04      766.24     65.44 o 
  -7   9   1     1550.86     1460.41     76.21 o 
  -6   9   1     3501.48     3384.70    119.28 o 
  -5   9   1     1482.02     1278.17     67.10 o 
  -4   9   1       35.78       34.79     19.05 o 
  -3   9   1      790.64      650.27     54.67 o 
  -2   9   1       31.46       46.39     20.71 o 
  -1   9   1      201.60      148.28     29.82 o 
   0   9   1      556.03      559.22     25.79 o 
   1   9   1     2742.57     2593.26     48.56 o 
   2   9   1     3473.23     3507.71     80.80 o 
   3   9   1     4241.60     4208.13     95.38 o 
   4   9   1     2432.57     2529.01     71.78 o 
   5   9   1     2354.15     2379.44    160.29 o 
   6   9   1      587.00      650.99     45.75 o 
   7   9   1      258.42      319.45     36.19 o 
   8   9   1       58.67       64.61     33.96 o 
   9   9   1       11.74      -15.74     28.16 o 
 -10  10   1       62.56      168.99     41.42 o 
  -9  10   1      113.02      108.52     36.45 o 
  -8  10   1       14.95        5.80     24.85 o 
  -7  10   1      114.28      148.28     32.31 o 
  -6  10   1     1650.31     1497.68     77.04 o 
  -5  10   1     1518.76     1529.99     77.04 o 
  -4  10   1     1824.79     1834.00     84.49 o 
  -3  10   1     3702.85     3606.70    126.74 o 
  -2  10   1     3679.70     3505.64    125.91 o 
  -1  10   1     2928.99     2932.41    113.49 o 
   0  10   1     3995.36     4083.01    143.31 o 
   1  10   1     1150.22     1206.97     32.29 o 
   2  10   1       86.64      103.40     19.05 o 
   3  10   1       13.22       19.20     14.52 o 
   4  10   1      602.56      567.88     40.40 o 
   5  10   1     1638.47     1826.37     65.25 o 
   6  10   1     1140.01     1180.98     68.34 o 
   7  10   1     1066.00     1086.04     58.90 o 
   8  10   1      461.07      530.15     61.30 o 
   9  10   1      262.30      279.99     51.36 o 
 -10  11   1      371.80      341.29     58.81 o 
  -9  11   1     1031.06     1072.73     88.63 o 
  -8  11   1      786.46      892.15     76.21 o 
  -7  11   1      747.60      768.72     68.75 o 
  -6  11   1     1287.69     1066.10     67.93 o 
  -5  11   1     1467.64     1514.25     82.01 o 
  -4  11   1      230.93      223.66     39.76 o 
  -3  11   1       40.65        6.63     23.19 o 
  -2  11   1      444.45      546.72     57.99 o 
  -1  11   1     2686.42     2715.38    114.31 o 
   0  11   1     1278.14     1234.54     45.90 o 
   1  11   1     2476.00     2423.79    110.17 o 
   2  11   1     3023.98     2825.55    124.25 o 
   3  11   1     3107.61     3338.41    105.20 o 
   4  11   1     1104.54     1155.71     52.41 o 
   5  11   1      302.68      343.31     53.02 o 
   6  11   1       93.72       68.24     23.59 o 
   7  11   1       43.12       54.75     24.18 o 
   8  11   1       25.65      -19.05     28.99 o 
  -9  12   1       90.97      164.02     45.56 o 
  -8  12   1      196.03      263.42     49.70 o 
  -7  12   1      346.97      286.61     49.70 o 
  -6  12   1      714.49      701.62     67.93 o 
  -5  12   1      876.90      825.05     71.24 o 
  -4  12   1     1580.08     1416.50     83.66 o 
  -3  12   1     3145.33     3112.16    125.91 o 
  -2  12   1     1240.67     1266.57     78.69 o 
  -1  12   1      221.90      332.17     48.87 o 
   0  12   1      685.56      737.24     71.24 o 
   1  12   1       34.89       48.87     28.16 o 
   2  12   1      177.16      154.90     43.90 o 
   3  12   1      450.12      430.75     61.30 o 
   4  12   1      356.85      347.91     57.16 o 
   5  12   1      441.20      468.74     98.99 o 
   6  12   1      484.21      561.87     92.78 o 
   7  12   1      279.61      351.38     39.61 o 
  -8  13   1      370.37      430.75     62.13 o 
  -7  13   1       57.06       33.96     33.96 o 
  -6  13   1       89.22      115.97     38.10 o 
  -5  13   1       26.79       15.74     29.82 o 
  -4  13   1      137.80      144.96     39.76 o 
  -3  13   1      921.10      727.30     70.41 o 
  -2  13   1     1733.69     1800.03     97.75 o 
  -1  13   1     2383.67     2463.55    118.46 o 
   0  13   1     2746.44     2736.09    125.91 o 
   1  13   1     1448.97     1399.94     92.78 o 
   2  13   1     1125.36     1100.07     96.09 o 
   3  13   1      584.41      704.11     79.52 o 
   4  13   1      369.82      395.96     66.27 o 
   5  13   1       88.20       47.22     38.93 o 
   6  13   1        3.65      -19.88     29.82 o 
  -7  14   1      224.32      187.21     48.05 o 
  -6  14   1      821.63      725.65     77.87 o 
  -5  14   1      858.12      790.26     78.69 o 
  -4  14   1      845.21      988.24     86.98 o 
  -3  14   1     1539.02     1579.69     96.92 o 
  -2  14   1      696.53      670.79     45.77 o 
  -1  14   1        3.68      -14.08     29.82 o 
   0  14   1        8.47       67.93     34.79 o 
   1  14   1       12.49        4.97     29.82 o 
   2  14   1      220.89      282.47     57.16 o 
   3  14   1      504.22      615.47     77.87 o 
   4  14   1      985.08      981.61    100.23 o 
   5  14   1      774.09      783.63     91.12 o 
  -6  15   1        1.46       11.60     33.13 o 
  -5  15   1       12.27       40.59     33.96 o 
  -4  15   1      186.80      195.49     48.87 o 
  -3  15   1      763.15      761.59     51.78 o 
  -2  15   1      940.46      891.32     86.15 o 
  -1  15   1      812.08      777.01     84.49 o 
   0  15   1     1006.97     1183.73    103.55 o 
   1  15   1      448.65      619.62     77.04 o 
   2  15   1      331.15      353.71     65.44 o 
   3  15   1      197.27      172.30     48.87 o 
  -4  16   1      298.85      312.50     38.68 o 
  -3  16   1      304.47      227.80     53.02 o 
  -2  16   1      133.04      183.07     49.70 o 
  -1  16   1       52.51       68.75     42.25 o 
   0  16   1      344.76      324.72     62.96 o 
   1  16   1      303.73      267.56     58.81 o 
  -2 -16   2      260.46      284.13     58.81 o 
  -1 -16   2      552.91      525.18     72.90 o 
   0 -16   2     1032.76     1021.37     93.61 o 
   1 -16   2      999.47     1007.29     94.43 o 
   2 -16   2      858.62      776.18     81.18 o 
   3 -16   2      983.26      990.72     92.78 o 
   4 -16   2      539.74      453.12     66.27 o 
  -4 -15   2      969.33      922.80     94.43 o 
  -3 -15   2      539.44      553.35     74.55 o 
  -2 -15   2      779.23      921.97     91.95 o 
  -1 -15   2      305.87      376.91     61.30 o 
   0 -15   2        8.46        4.14     32.31 o 
   1 -15   2       18.52       37.28     34.79 o 
   2 -15   2      265.67      204.61     48.87 o 
   3 -15   2      936.86     1065.28     94.43 o 
   4 -15   2     1003.98      949.31     88.63 o 
   5 -15   2      791.10      804.34     85.32 o 
   6 -15   2      914.05     1090.13     99.40 o 
  -6 -14   2       16.50       -5.80     32.31 o 
  -5 -14   2       23.24       30.65     34.79 o 
  -4 -14   2      106.20      109.34     40.59 o 
  -3 -14   2      322.37      418.32     65.44 o 
  -2 -14   2     1268.84     1317.93     94.43 o 
  -1 -14   2     1738.70     1628.56     98.58 o 
   0 -14   2     2507.62     2726.97    129.22 o 
   1 -14   2     2458.57     2290.43    115.14 o 
   2 -14   2      968.67      945.16     82.84 o 
   3 -14   2      403.87      371.11     56.33 o 
   4 -14   2      205.21      159.05     42.25 o 
   5 -14   2       13.70        4.97     30.65 o 
   6 -14   2      152.16      197.15     47.22 o 
   7 -14   2      276.90      296.55     57.16 o 
  -7 -13   2      506.28      656.59     67.10 o 
  -6 -13   2      527.35      559.97     76.21 o 
  -5 -13   2      663.57      651.09     78.69 o 
  -4 -13   2      918.28      971.67     91.95 o 
  -3 -13   2      706.30      730.62     80.35 o 
  -2 -13   2       63.66       43.07     33.13 o 
  -1 -13   2       21.20       77.04     35.62 o 
   0 -13   2      487.93      526.01     64.61 o 
   1 -13   2      348.65      382.70     53.84 o 
   2 -13   2      486.13      517.73     59.64 o 
   3 -13   2     1798.76     1673.30     91.12 o 
   4 -13   2     1715.99     1520.05     86.98 o 
   5 -13   2      919.23      996.52     83.66 o 
   6 -13   2      944.25      912.03     82.01 o 
   7 -13   2      967.59      893.80     82.01 o 
   8 -13   2       42.58       94.43     42.25 o 
  -8 -12   2       11.00       69.91     25.11 o 
  -7 -12   2        3.82      -28.16     28.16 o 
  -6 -12   2      143.64      159.77     31.23 o 
  -5 -12   2      343.81      387.92     40.40 o 
  -4 -12   2     1635.57     1495.14     64.39 o 
  -3 -12   2     3094.18     3065.77    135.85 o 
  -2 -12   2     4014.79     4435.89    166.50 o 
  -1 -12   2     2792.43     2795.73    122.60 o 
   0 -12   2     1961.41     1995.53     98.58 o 
   1 -12   2     2387.75     2593.61    112.66 o 
   2 -12   2     1302.39     1223.49     75.38 o 
   3 -12   2      121.58       72.07     28.16 o 
   4 -12   2       24.56       37.28     24.02 o 
   5 -12   2      323.79      294.90     43.90 o 
   6 -12   2      795.26      866.47     75.38 o 
   7 -12   2      526.40      438.20     57.99 o 
   8 -12   2      250.38      222.00     50.53 o 
   9 -12   2      464.78      617.13     76.21 o 
  -8 -11   2      727.04      692.40     64.20 o 
  -7 -11   2      451.39      424.23     68.75 o 
  -6 -11   2      152.05      113.94     30.65 o 
  -5 -11   2      562.22      545.89     46.39 o 
  -4 -11   2       64.94       77.71     23.59 o 
  -3 -11   2       91.90       59.95     21.09 o 
  -2 -11   2       21.81       11.41     26.92 o 
  -1 -11   2      181.71      178.93     38.93 o 
   0 -11   2     1046.61      910.37     63.78 o 
   1 -11   2     2124.15     1964.05     91.95 o 
   2 -11   2      610.34      622.93     58.81 o 
   3 -11   2     2986.13     2734.43    110.17 o 
   4 -11   2     5541.59     5090.30    163.19 o 
   5 -11   2     1040.37      862.33     60.47 o 
   6 -11   2      161.78      201.29     39.76 o 
   7 -11   2      262.96      231.94     42.25 o 
   8 -11   2       84.44      112.66     38.10 o 
   9 -11   2       13.85      109.34     43.07 o 
  10 -11   2        9.68       22.37     39.76 o 
  -8 -10   2       70.80       48.05     38.10 o 
  -7 -10   2      125.47       94.92     27.75 o 
  -6 -10   2      257.22      268.90     34.50 o 
  -5 -10   2     1673.65     1643.45     64.72 o 
  -4 -10   2     1696.75     1691.95     63.77 o 
  -3 -10   2     4268.38     4244.18    103.76 o 
  -2 -10   2     5681.95     5407.72    193.01 o 
  -1 -10   2     1995.12     1982.31     59.27 o 
   0 -10   2      369.50      297.38     40.59 o 
   1 -10   2      344.00      254.31     39.76 o 
   2 -10   2      269.04      316.44     41.42 o 
   3 -10   2      144.25      167.33     31.48 o 
   4 -10   2     1795.74     1753.65     81.18 o 
   5 -10   2     4019.50     3845.27    134.19 o 
   6 -10   2     2135.85     2340.13    101.89 o 
   7 -10   2     1471.02     1372.60     79.52 o 
   8 -10   2      366.45      255.96     46.39 o 
   9 -10   2      454.32      468.85     61.30 o 
  10 -10   2      539.82      613.82     72.07 o 
  -9  -9   2      433.41      371.94     66.27 o 
  -8  -9   2      408.46      299.87     55.50 o 
  -7  -9   2     1379.51     1330.24    101.06 o 
  -6  -9   2     1022.91     1029.69     55.87 o 
  -5  -9   2      824.12      839.89     52.42 o 
  -4  -9   2      350.53      370.59     34.42 o 
  -3  -9   2      422.70      404.56     33.65 o 
  -2  -9   2      999.38     1045.47     77.04 o 
  -1  -9   2     1710.12     1652.77     52.01 o 
   0  -9   2     4112.36     4029.44     85.69 o 
   1  -9   2     6446.99     6307.93    114.70 o 
   2  -9   2     4408.37     4248.68    131.71 o 
   3  -9   2     3882.67     3534.63    116.80 o 
   4  -9   2     4202.13     4212.23    133.37 o 
   5  -9   2     1169.02     1195.33     66.27 o 
   6  -9   2      483.50      554.18     55.50 o 
   7  -9   2      254.49      217.03     38.10 o 
   8  -9   2       51.50       64.61     28.99 o 
   9  -9   2      388.82      473.00     60.47 o 
  10  -9   2      465.13      512.76     67.10 o 
  11  -9   2      168.97      140.82     44.73 o 
  -9  -8   2       82.72       62.96     38.10 o 
  -8  -8   2      401.68      420.81     61.30 o 
  -7  -8   2      939.47      903.96    140.82 o 
  -6  -8   2     1945.43     1905.51     69.05 o 
  -5  -8   2     5803.22     6177.29    135.52 o 
  -4  -8   2     4135.05     4120.90    236.50 o 
  -3  -8   2     3403.73     3204.53     90.29 o 
  -2  -8   2     3759.95     3628.97     84.84 o 
  -1  -8   2     2784.94     2585.66    154.49 o 
   0  -8   2       39.19       49.45     13.30 o 
   1  -8   2     3737.07     3830.98    142.06 o 
   2  -8   2     1382.36     1297.72     33.22 o 
   3  -8   2     2655.53     2667.33     93.61 o 
   4  -8   2     1686.73     1750.33     73.72 o 
   5  -8   2       47.14       53.84     20.71 o 
   6  -8   2     1753.31     1802.52     82.01 o 
   7  -8   2     2587.92     2645.79    107.69 o 
   8  -8   2      452.76      554.18     58.81 o 
   9  -8   2      153.86      153.25     39.76 o 
  10  -8   2       47.26       53.84     34.79 o 
  11  -8   2       16.77       24.02     36.45 o 
 -11  -7   2      197.92      201.29     48.05 o 
 -10  -7   2      343.80      333.00     65.44 o 
  -9  -7   2      286.95      191.35     47.22 o 
  -8  -7   2      553.40      535.95     69.58 o 
  -7  -7   2      184.43      172.09     27.23 o 
  -6  -7   2       30.32       29.48     16.87 o 
  -5  -7   2      352.00      322.48     30.55 o 
  -4  -7   2      446.76      445.29     33.33 o 
  -3  -7   2     2873.17     2781.56     72.63 o 
  -2  -7   2     7180.36     6648.77    137.09 o 
  -1  -7   2     2749.66     2840.27     66.91 o 
   0  -7   2    12297.00    12419.83    201.56 o 
   1  -7   2    17359.62    17391.81    576.54 o 
   2  -7   2     7055.88     6849.43    123.01 o 
   3  -7   2     1070.09     1076.71     28.10 o 
   4  -7   2     1256.31     1291.28     35.21 o 
   5  -7   2      276.69      287.66     28.58 o 
   6  -7   2      277.44      328.86     39.76 o 
   7  -7   2      573.66      598.08     55.50 o 
   8  -7   2      526.33      500.33     53.84 o 
   9  -7   2      992.40     1047.05     72.07 o 
  10  -7   2      731.57      762.92     72.07 o 
  11  -7   2      211.20      176.44     47.22 o 
 -10  -6   2       62.73       44.73     37.28 o 
  -9  -6   2      153.84       81.18     34.79 o 
  -8  -6   2     1662.37     1669.15     98.58 o 
  -7  -6   2     2887.39     3112.16    134.19 o 
  -6  -6   2     2735.57     2635.78     76.74 o 
  -5  -6   2     4687.60     4609.72    104.79 o 
  -4  -6   2     6212.69     6200.70    124.88 o 
  -3  -6   2     1649.11     1600.70     53.02 o 
  -2  -6   2      773.99      687.45     32.72 o 
  -1  -6   2     2076.19     2037.33     51.51 o 
   0  -6   2      121.64       90.11     12.13 o 
   1  -6   2      155.35      183.37     31.89 o 
   2  -6   2     6537.53     6776.44    141.24 o 
   3  -6   2     4822.35     5089.21     87.91 o 
   4  -6   2    11284.17    11476.13    181.19 o 
   5  -6   2     2476.66     2540.50     55.52 o 
   6  -6   2     1611.24     1711.94     45.73 o 
   7  -6   2     2160.56     2256.09     67.93 o 
   8  -6   2      371.28      357.02     43.90 o 
   9  -6   2       37.55       54.67     28.16 o 
  10  -6   2        1.80       14.08     28.99 o 
  11  -6   2        2.53       10.77     33.13 o 
  12  -6   2       91.92       64.61     41.42 o 
 -10  -5   2      726.01      713.22     83.66 o 
  -9  -5   2      261.94      279.16     52.19 o 
  -8  -5   2        2.07       13.25     26.51 o 
  -7  -5   2       13.66       30.65     23.19 o 
  -6  -5   2       44.32       43.07     24.85 o 
  -5  -5   2     1594.91     1511.38     55.91 o 
  -4  -5   2     1700.61     1636.23     50.95 o 
  -3  -5   2    10055.88    10466.05    223.24 o 
  -2  -5   2    22692.65    23277.42    354.91 o 
  -1  -5   2     8743.79     8621.15    143.80 o 
   0  -5   2     6775.64     6510.35    109.68 o 
   1  -5   2     6211.00     6515.32    106.55 o 
   2  -5   2     9324.62     9803.37    152.54 o 
   3  -5   2       63.49       53.37      8.07 o 
   4  -5   2        2.49       16.07      8.27 o 
   5  -5   2      549.28      502.99     23.90 o 
   6  -5   2      713.88      690.33     28.06 o 
   7  -5   2     2519.60     2642.94     64.87 o 
   8  -5   2      861.77      830.75     37.61 o 
   9  -5   2     1390.17     1452.55    114.31 o 
  10  -5   2      683.88      730.62     67.93 o 
  11  -5   2      128.59      154.90     41.42 o 
  12  -5   2       68.64       70.41     39.76 o 
 -12  -4   2       11.95       46.39     36.45 o 
 -10  -4   2      802.37      699.14     81.18 o 
  -9  -4   2      727.45      836.65     86.15 o 
  -8  -4   2     1471.56     1148.11     82.01 o 
  -7  -4   2     3134.22     3088.97    128.40 o 
  -6  -4   2      976.82      942.68     63.78 o 
  -5  -4   2     7788.63     7699.67    157.80 o 
  -4  -4   2     1400.13     1240.00     41.14 o 
  -3  -4   2     1533.04     1611.05     45.17 o 
  -2  -4   2    18505.63    20088.54    305.96 o 
  -1  -4   2      883.86     1009.92     28.99 o 
   0  -4   2    10362.50    10708.35    165.45 o 
   1  -4   2    11742.19    12178.01    220.34 o 
   2  -4   2     9132.74     9413.75    144.77 o 
   3  -4   2     7506.26     8018.36    127.76 o 
   4  -4   2     6561.26     6686.21    112.17 o 
   5  -4   2     2905.39     3029.66     63.69 o 
   6  -4   2       63.07       87.81     19.05 o 
   7  -4   2     1755.97     1834.83     70.41 o 
   8  -4   2      299.26      347.91     39.76 o 
   9  -4   2       35.49        7.46     24.85 o 
  10  -4   2      116.68      120.94     34.79 o 
  12  -4   2      174.31      199.64     48.05 o 
 -12  -3   2      164.20      139.17     43.90 o 
 -10  -3   2      186.76      160.70     48.87 o 
  -9  -3   2      243.19      187.21     46.39 o 
  -8  -3   2      185.43      173.96     42.25 o 
  -7  -3   2     1017.38     1020.54     71.24 o 
  -6  -3   2     1560.73     1410.80     73.31 o 
  -5  -3   2    12364.87    11991.58    186.69 o 
  -4  -3   2    30573.63    32978.96    389.96 o 
  -3  -3   2     6959.61     6795.48    118.81 o 
  -2  -3   2     6459.02     6921.92    115.82 o 
  -1  -3   2     5191.86     4537.85     78.69 o 
   0  -3   2     2661.92     2712.92     48.89 o 
   1  -3   2     3493.72     3885.08     64.30 o 
   2  -3   2      527.80      427.25     24.02 o 
   3  -3   2     7226.92     7282.15    161.53 o 
   4  -3   2     6887.93     7648.29    174.78 o 
   5  -3   2     1370.41     1444.67     53.84 o 
   6  -3   2     3349.40     3629.89    106.03 o 
   7  -3   2     3354.11     3698.65    113.49 o 
   8  -3   2     2208.03     2374.09     91.12 o 
   9  -3   2     1034.05     1032.14     62.13 o 
  10  -3   2      531.86      603.05     59.64 o 
  11  -3   2       69.50       93.61     39.76 o 
  12  -3   2        5.27       38.93     37.28 o 
 -12  -2   2       55.07       58.81     40.59 o 
 -10  -2   2     1111.41     1099.24     95.26 o 
  -9  -2   2     1369.81     1337.81     89.46 o 
  -8  -2   2     1172.95     1260.77     81.18 o 
  -7  -2   2     3769.11     3671.80    176.03 o 
  -6  -2   2     2174.03     2074.13     55.09 o 
  -5  -2   2      316.63      317.02     56.33 o 
  -4  -2   2      477.90      435.01     24.02 o 
  -3  -2   2      168.87      167.35      8.17 o 
  -2  -2   2    26608.90    26075.16    303.86 o 
  -1  -2   2     8515.42     9058.16    192.18 o 
   0  -2   2     1398.31     1467.98     28.12 o 
   1  -2   2    12114.46    12112.67    196.32 o 
   2  -2   2     7434.69     8281.15    178.10 o 
   3  -2   2     1040.17      995.69     35.62 o 
   4  -2   2     2872.94     3006.13     83.66 o 
   5  -2   2       74.71       65.44     16.57 o 
   6  -2   2       14.52        9.11     15.74 o 
   7  -2   2       32.06       22.37     18.22 o 
   8  -2   2       68.69       85.32     25.68 o 
   9  -2   2     1024.97      956.76     60.47 o 
  10  -2   2      550.26      593.94     58.81 o 
  11  -2   2      199.48      231.94     48.87 o 
  12  -2   2      211.84      222.83     51.36 o 
 -12  -1   2      104.11      100.23     42.25 o 
 -10  -1   2      400.31      366.14     57.99 o 
  -9  -1   2      295.43      256.79     49.70 o 
  -8  -1   2     1091.39     1192.84     80.35 o 
  -7  -1   2     3960.65     3959.58    139.99 o 
  -6  -1   2     2331.39     2359.18     96.92 o 
  -5  -1   2    10061.26    10211.24    255.96 o 
  -4  -1   2     8247.13     8001.96    129.49 o 
  -3  -1   2     3119.66     3147.76     56.69 o 
  -2  -1   2     3338.58     2963.93     49.97 o 
  -1  -1   2     3059.16     3269.38     49.47 o 
   0  -1   2      199.78      125.91      9.11 o 
   1  -1   2      904.26     1267.40     34.79 o 
   2  -1   2     4446.63     4262.76     99.40 o 
   3  -1   2      194.57      206.26     18.22 o 
   4  -1   2    14895.45    14532.82    318.09 o 
   5  -1   2     2985.56     3019.39     90.29 o 
   6  -1   2     1050.36      988.24     50.53 o 
   7  -1   2     4226.33     4416.84    131.71 o 
   8  -1   2     1359.10     1232.61     62.96 o 
   9  -1   2      297.44      314.78     41.42 o 
  10  -1   2      321.06      317.26     46.39 o 
  11  -1   2       21.84       41.42     35.62 o 
  12  -1   2       42.11       -1.66     38.93 o 
 -12   0   2      205.07      173.96     46.39 o 
 -11   0   2      316.03      289.93     46.39 o 
 -10   0   2      679.98      655.24     72.07 o 
  -9   0   2      596.65      522.70     61.30 o 
  -8   0   2     1052.74      969.19     68.75 o 
  -7   0   2      698.72      687.54     62.96 o 
  -6   0   2      350.85      329.69     43.07 o 
  -5   0   2     2294.03     2389.83     88.63 o 
  -4   0   2      911.35      941.85     48.05 o 
  -3   0   2      835.78      815.94     38.10 o 
  -2   0   2     8530.30     8735.92    131.30 o 
  -1   0   2    20698.49    22390.40    315.62 o 
   0   0   2    26148.17    23525.54    477.97 o 
   1   0   2    10628.04    13084.01    273.36 o 
   2   0   2    13391.18    12756.81    271.70 o 
   3   0   2       36.92       58.81     11.60 o 
   4   0   2     4123.60     4392.81    116.80 o 
   5   0   2      288.96      307.32     30.65 o 
   6   0   2      383.99      305.67     33.96 o 
   7   0   2     1858.94     1851.39     77.04 o 
   8   0   2      243.88      249.34     36.45 o 
   9   0   2      897.61      812.63     57.16 o 
  10   0   2     1173.23     1321.24     76.21 o 
  11   0   2      397.04      380.22     55.50 o 
  12   0   2      130.71      170.64     48.87 o 
 -12   1   2       25.38       34.79     35.62 o 
 -11   1   2       47.47        9.94     31.48 o 
 -10   1   2      249.41      284.96     49.70 o 
  -9   1   2      148.41      178.93     39.76 o 
  -8   1   2     1775.75     1849.74     90.29 o 
  -7   1   2     5090.61     5011.60    156.56 o 
  -6   1   2     3378.46     3421.14    115.14 o 
  -5   1   2     3058.46     2911.70     96.92 o 
  -4   1   2     8834.07     9319.92    222.00 o 
  -3   1   2     8357.67     8943.02    204.61 o 
  -2   1   2     8156.36     8753.01    131.38 o 
  -1   1   2      139.32      161.13      5.57 o 
   0   1   2      744.89     1099.04     17.35 o 
   1   1   2     7192.87     7345.10    159.87 o 
   2   1   2    12778.94    14084.67    300.70 o 
   3   1   2     1918.89     1781.81     57.99 o 
   4   1   2    10343.22     9807.00    229.46 o 
   5   1   2     8557.08     8600.08    212.06 o 
   6   1   2     3845.01     3653.91    114.31 o 
   7   1   2     1512.27     1538.27     72.07 o 
   8   1   2      195.28      200.46     35.62 o 
   9   1   2       28.32       57.16     27.34 o 
  10   1   2      151.93      180.58     38.10 o 
  11   1   2       42.58       62.13     36.45 o 
  12   1   2      111.95      170.64     48.05 o 
 -12   2   2      293.93      323.89     53.02 o 
 -11   2   2      366.03      368.62     51.36 o 
  -9   2   2      945.68      897.12     73.72 o 
  -8   2   2      177.38      144.96     33.13 o 
  -7   2   2      100.83       61.30     24.85 o 
  -6   2   2       36.89       15.74     18.22 o 
  -5   2   2     8848.04     9443.35    228.63 o 
  -4   2   2    26764.85    30169.02    634.53 o 
  -3   2   2     5816.65     5829.40    135.44 o 
  -2   2   2    16795.38    17554.13    255.96 o 
  -1   2   2      564.75      468.61     10.60 o 
   0   2   2    17343.69    19067.64    222.69 o 
   1   2   2     9865.16     9402.22    114.61 o 
   2   2   2      437.97      441.91     18.39 o 
   3   2   2      923.03      979.13     43.90 o 
   4   2   2     1335.42     1352.72     56.33 o 
   5   2   2      482.15      468.03     40.59 o 
   6   2   2      721.09      653.58     44.73 o 
   7   2   2     4972.26     5003.32    152.42 o 
   8   2   2     2008.02     2022.04     90.29 o 
   9   2   2      810.73      825.05     58.81 o 
  10   2   2      306.86      338.80     48.05 o 
  11   2   2       59.16       41.42     33.13 o 
  12   2   2       23.99       67.93     39.76 o 
 -12   3   2        7.65       21.54     32.31 o 
 -11   3   2      104.05      117.63     39.76 o 
 -10   3   2      951.79      872.27     61.30 o 
  -8   3   2     1503.00     1504.31     75.38 o 
  -7   3   2     2821.01     2775.85     99.40 o 
  -6   3   2     5005.55     5093.60     98.01 o 
  -5   3   2     1196.26     1165.31     34.76 o 
  -4   3   2       25.83       35.52      9.37 o 
  -3   3   2        9.24       24.56      6.72 o 
  -2   3   2      308.90      324.46     11.64 o 
  -1   3   2      450.23      484.16     13.92 o 
   0   3   2       61.56       57.15      5.17 o 
   1   3   2    12806.74    13472.46    162.38 o 
   2   3   2    15177.07    15135.69    232.82 o 
   3   3   2     3030.84     2904.50    102.72 o 
   4   3   2     7421.86     6988.91    176.44 o 
   5   3   2     4093.70     3939.70    120.11 o 
   6   3   2     1907.21     1795.89     76.21 o 
   7   3   2      854.52      829.19     57.16 o 
   8   3   2       61.65       44.73     26.51 o 
   9   3   2      181.02      120.94     33.96 o 
  10   3   2      133.27       98.58     36.45 o 
  11   3   2       22.75       33.13     32.31 o 
 -12   4   2      237.50      244.37     47.22 o 
 -11   4   2      175.40      174.78     39.76 o 
 -10   4   2       91.66       65.65     21.68 o 
  -9   4   2       72.52       86.08     19.92 o 
  -8   4   2      130.40      174.78     28.99 o 
  -7   4   2      978.44     1060.24     60.47 o 
  -6   4   2     2592.69     2639.96     80.35 o 
  -5   4   2     5586.24     5828.90    103.09 o 
  -4   4   2     9684.80     9421.55    149.92 o 
  -3   4   2    11094.29    11632.99    320.58 o 
  -2   4   2     2231.78     2195.99     67.10 o 
  -1   4   2     3349.41     3263.86     56.72 o 
   0   4   2      282.30      238.97     12.21 o 
   1   4   2      697.50      742.60     18.07 o 
   2   4   2      965.21      982.39     21.13 o 
   3   4   2     2215.61     2241.80     55.24 o 
   4   4   2     4556.56     4519.63     93.31 o 
   5   4   2     3071.93     2987.08    101.89 o 
   6   4   2     2212.33     2289.60     91.12 o 
   7   4   2     2584.69     2414.68     99.40 o 
   8   4   2      856.01      834.16     60.47 o 
   9   4   2      326.86      305.67     45.56 o 
  10   4   2      369.71      327.20     51.36 o 
  11   4   2      113.75       86.15     36.45 o 
 -12   5   2       85.47       30.65     33.13 o 
 -11   5   2      172.47      219.52     42.25 o 
 -10   5   2      796.11      830.02     60.47 o 
  -9   5   2      665.06      867.30     57.16 o 
  -8   5   2     1800.96     1832.83     52.81 o 
  -7   5   2     2534.95     2767.51     63.90 o 
  -6   5   2     1784.04     1761.93     68.75 o 
  -5   5   2       44.22       74.55     19.88 o 
  -4   5   2      337.17      371.94     32.31 o 
  -3   5   2      928.20      977.47     43.90 o 
  -2   5   2     5847.20     5596.43    142.48 o 
  -1   5   2     8438.80     8420.86    133.04 o 
   0   5   2     9945.88     9955.90    216.20 o 
   1   5   2    12649.29    12643.28    187.69 o 
   2   5   2    12171.91    11991.74    150.75 o 
   3   5   2     6605.20     6617.81    121.68 o 
   4   5   2     1467.04     1486.48     46.93 o 
   5   5   2      987.42      806.33     36.68 o 
   6   5   2        6.40        8.28     19.88 o 
   7   5   2      352.56      394.30     48.05 o 
   8   5   2       51.32       17.40     24.85 o 
   9   5   2      362.90      344.60     50.53 o 
  10   5   2      502.94      350.40     53.02 o 
  11   5   2      179.03      162.36     46.39 o 
 -12   6   2      121.12      117.63     38.93 o 
 -11   6   2       25.63       52.19     33.96 o 
 -10   6   2        1.13       25.68     24.85 o 
  -9   6   2       27.39       21.54     24.02 o 
  -8   6   2      608.87      685.89     55.50 o 
  -7   6   2     3349.37     3328.37    111.00 o 
  -6   6   2     2895.14     2914.13    136.68 o 
  -5   6   2     1729.20     1731.02     38.31 o 
  -4   6   2     4904.16     4955.27    134.19 o 
  -3   6   2     5279.63     5642.82    148.28 o 
  -2   6   2     3918.94     3659.71    108.52 o 
  -1   6   2     3235.97     3253.93     60.77 o 
   0   6   2      574.81      573.61     17.90 o 
   1   6   2      191.80      218.21     12.65 o 
   2   6   2      643.37      618.91     18.55 o 
   3   6   2     1566.12     1615.67     48.59 o 
   4   6   2     3303.46     3140.71     76.16 o 
   5   6   2     1806.98     1894.33     59.53 o 
   6   6   2     1513.12     1408.22     71.24 o 
   7   6   2     1443.43     1542.41     81.18 o 
   8   6   2      816.09      655.24     64.61 o 
   9   6   2      119.24      103.55     33.96 o 
  10   6   2       29.45       14.91     28.16 o 
 -11   7   2      249.54      266.73     49.70 o 
 -10   7   2      695.19      767.07     68.75 o 
  -9   7   2      851.55      915.34     62.96 o 
  -8   7   2      498.81      437.38     47.22 o 
  -7   7   2      242.24      269.22     36.45 o 
  -6   7   2      356.04      372.76     39.76 o 
  -5   7   2      442.12      438.20     40.59 o 
  -4   7   2     1377.55     1357.69     60.47 o 
  -3   7   2     2419.78     2071.74     78.69 o 
  -2   7   2     2979.12     2908.39    100.23 o 
  -1   7   2     7321.87     6650.76    112.43 o 
   0   7   2     4602.05     4721.85     70.36 o 
   1   7   2    11281.51    11330.33    146.84 o 
   2   7   2     6664.68     6815.96     95.43 o 
   3   7   2     1086.98     1163.62     68.75 o 
   4   7   2      646.15      591.00     34.03 o 
   5   7   2        8.89       -9.77     12.85 o 
   6   7   2      257.71      291.70     30.75 o 
   7   7   2      883.08      761.27     65.44 o 
   8   7   2      245.59      251.82     43.90 o 
   9   7   2      189.53      190.52     43.07 o 
  10   7   2      310.12      275.85     48.05 o 
 -11   8   2        0.91        9.94     32.31 o 
 -10   8   2      373.57      483.76     57.99 o 
  -9   8   2      137.59      124.25     32.31 o 
  -8   8   2     1028.08      989.07     63.78 o 
  -7   8   2     2351.82     2492.55     98.58 o 
  -6   8   2     3184.54     3103.05    107.69 o 
  -5   8   2     1878.20     1906.07     79.52 o 
  -4   8   2     2067.82     1978.13     78.69 o 
  -3   8   2     2244.41     2060.97     82.84 o 
  -2   8   2       23.18       28.16     21.54 o 
  -1   8   2        4.04        1.55      7.87 o 
   0   8   2      344.92      343.13     16.99 o 
   1   8   2     3256.83     3199.35     54.45 o 
   2   8   2     4056.84     4005.63     64.26 o 
   3   8   2     2290.88     2336.89     69.58 o 
   4   8   2     4014.71     4148.45    127.57 o 
   5   8   2     3146.48     3456.72     89.64 o 
   6   8   2      722.80      773.57     44.76 o 
   7   8   2      385.53      290.76     46.39 o 
   8   8   2      344.47      371.11     51.36 o 
   9   8   2      114.14       77.04     32.31 o 
 -11   9   2      177.12      138.34     44.73 o 
 -10   9   2      264.39      266.73     48.05 o 
  -9   9   2      162.64      139.17     34.79 o 
  -8   9   2      137.48      180.58     35.62 o 
  -7   9   2       24.31        2.49     18.22 o 
  -6   9   2        4.25       56.33     24.02 o 
  -5   9   2      113.71       78.69     24.85 o 
  -4   9   2     1293.29     1274.85     65.44 o 
  -3   9   2     2684.40     2596.92     99.40 o 
  -2   9   2     4964.06     4652.09    146.62 o 
  -1   9   2     8698.75     8988.58    238.57 o 
   0   9   2     2471.82     2369.15     45.42 o 
   1   9   2     1063.48     1047.18     34.00 o 
   2   9   2     1569.04     1444.00     94.02 o 
   3   9   2      236.55      250.33     25.41 o 
   4   9   2        5.26        6.82     15.09 o 
   5   9   2      125.12      101.25     22.65 o 
   6   9   2      156.58      143.06     26.77 o 
   7   9   2      568.69      643.64     63.78 o 
   8   9   2      348.57      398.44     54.67 o 
   9   9   2      237.58      319.75     53.02 o 
 -11  10   2       38.32       50.53     37.28 o 
 -10  10   2      439.16      526.01     64.61 o 
  -9  10   2      405.43      398.44     53.84 o 
  -8  10   2      540.18      466.37     53.84 o 
  -7  10   2     1333.40     1309.64     74.55 o 
  -6  10   2     1914.32     1930.92     88.63 o 
  -5  10   2     1575.93     1425.61     75.38 o 
  -4  10   2      600.36      538.44     53.84 o 
  -3  10   2      801.28      844.93     59.64 o 
  -2  10   2       19.30        4.97     20.71 o 
  -1  10   2     1411.57     1445.62     63.78 o 
   0  10   2     1217.05     1240.46     64.20 o 
   1  10   2     2314.66     2523.56    103.55 o 
   2  10   2     2707.21     2639.05     88.22 o 
   3  10   2     1453.51     1562.84     77.45 o 
   4  10   2     1968.06     2069.25     84.49 o 
   5  10   2     2167.12     2209.03     72.42 o 
   6  10   2      801.68      747.67     50.53 o 
   7  10   2      156.28      176.44     40.59 o 
   8  10   2       57.39       70.41     31.48 o 
 -10  11   2       26.95       19.88     37.28 o 
  -9  11   2      145.00      183.07     42.25 o 
  -8  11   2        0.92       24.85     28.99 o 
  -7  11   2      254.33      254.31     41.42 o 
  -6  11   2      678.69      752.98     64.61 o 
  -5  11   2     2089.63     1896.95     92.78 o 
  -4  11   2     1912.29     1966.54     93.61 o 
  -3  11   2     2469.97     2360.01    103.55 o 
  -2  11   2     3758.61     3865.97    139.99 o 
  -1  11   2     2763.01     2777.30     74.21 o 
   0  11   2     1340.06     1339.48     48.13 o 
   1  11   2       51.03       86.15     32.31 o 
   2  11   2       39.03       22.37     25.68 o 
   3  11   2       17.31        1.50     14.93 o 
   4  11   2      267.64      343.53     48.46 o 
   5  11   2      655.38      698.15     60.06 o 
   6  11   2      757.50      756.21     69.58 o 
   7  11   2      881.50      898.61    110.17 o 
   8  11   2      637.82      827.54     76.21 o 
  -9  12   2      681.54      644.47     70.41 o 
  -8  12   2      688.10      784.46     75.38 o 
  -7  12   2      517.48      554.18     62.96 o 
  -6  12   2      556.96      540.09     59.64 o 
  -5  12   2       17.72       55.50     29.82 o 
  -4  12   2        8.66       37.28     26.51 o 
  -3  12   2      104.06      102.72     34.79 o 
  -2  12   2     1132.94     1132.00     49.65 o 
  -1  12   2     2573.06     2486.75     91.95 o 
   0  12   2     1582.29     1660.04     93.61 o 
   1  12   2     2084.02     2015.41    105.20 o 
   2  12   2     1824.15     1814.12    103.55 o 
   3  12   2      722.56      608.85     72.90 o 
   4  12   2      418.27      427.44     64.61 o 
   5  12   2      158.86      165.51     29.01 o 
   6  12   2       38.17       54.26     24.18 o 
   7  12   2       64.85       21.54     22.41 o 
  -8  13   2      131.43       94.43     41.42 o 
  -7  13   2      485.10      458.09     61.30 o 
  -6  13   2      506.29      481.28     59.64 o 
  -5  13   2      844.85      701.62     72.07 o 
  -4  13   2     1585.55     1525.85     88.63 o 
  -3  13   2     1664.12     1752.82     96.92 o 
  -2  13   2      878.12      929.48     48.40 o 
  -1  13   2      340.37      270.88     48.87 o 
   0  13   2      318.50      290.76     52.19 o 
   1  13   2       31.35       22.37     31.48 o 
   2  13   2      143.97       82.84     35.62 o 
   3  13   2      425.06      431.58     65.44 o 
   4  13   2      849.45      848.24     91.12 o 
   5  13   2      603.72      725.65     86.98 o 
   6  13   2      417.72      420.81     70.41 o 
  -7  14   2        2.54       -8.28     33.96 o 
  -6  14   2        2.63       70.41     38.10 o 
  -5  14   2       74.01       77.87     35.62 o 
  -4  14   2      351.49      419.15     61.30 o 
  -3  14   2      645.45      652.68     47.56 o 
  -2  14   2     1138.07     1234.26     89.46 o 
  -1  14   2     1314.99     1269.88     90.29 o 
   0  14   2      917.89      987.41     91.95 o 
   1  14   2      876.10      717.36     82.84 o 
   2  14   2      887.85      951.79     96.09 o 
   3  14   2      447.99      549.21     77.87 o 
   4  14   2       83.19      116.80     48.87 o 
  -6  15   2      527.73      545.06     70.41 o 
  -5  15   2      433.69      500.11     44.08 o 
  -4  15   2      333.98      325.91     38.93 o 
  -3  15   2      318.45      391.82     62.96 o 
  -2  15   2       38.86       82.84     41.42 o 
  -1  15   2       34.90       78.69     38.93 o 
   0  15   2      122.32       64.61     39.76 o 
   1  15   2      213.96      230.29     56.33 o 
   2  15   2      357.16      444.00     72.07 o 
   3  15   2      417.92      531.81     77.04 o 
  -3  16   2      361.46      410.87     67.10 o 
  -2  16   2      506.06      516.90     71.24 o 
  -1  16   2      515.00      585.65     77.04 o 
   0  16   2      305.08      347.08     65.44 o 
  -2 -16   3      714.70      894.63     91.12 o 
  -1 -16   3      383.32      357.02     62.96 o 
   0 -16   3      245.46      194.67     47.22 o 
   1 -16   3       15.70      -25.68     28.99 o 
   2 -16   3       37.76       52.19     35.62 o 
   3 -16   3       57.29       51.36     38.93 o 
   4 -16   3      329.72      347.08     61.30 o 
  -4 -15   3        4.64      -29.82     29.82 o 
  -3 -15   3      157.90      113.49     40.59 o 
  -2 -15   3      277.31      279.16     54.67 o 
  -1 -15   3      915.71     1032.97     93.61 o 
   0 -15   3     1953.65     1901.92    108.52 o 
   1 -15   3     1152.74     1299.70     89.46 o 
   2 -15   3      676.92      616.30     72.07 o 
   3 -15   3      995.17     1026.34     92.78 o 
   4 -15   3      390.65      382.70     61.30 o 
   5 -15   3       37.83       51.36     39.76 o 
   6 -15   3       45.02       62.13     38.10 o 
  -6 -14   3      643.44      720.68     86.15 o 
  -5 -14   3      862.28      906.23     92.78 o 
  -4 -14   3      685.20      843.27     89.46 o 
  -3 -14   3      513.93      570.74     73.72 o 
  -2 -14   3      608.34      625.41     75.38 o 
  -1 -14   3      228.95      275.85     50.53 o 
   0 -14   3        0.09       13.25     29.82 o 
   1 -14   3       23.95       48.87     33.96 o 
   2 -14   3      514.23      532.64     62.96 o 
   3 -14   3     1116.72     1103.38     91.95 o 
   4 -14   3      879.86      774.52     77.04 o 
   5 -14   3      895.63      940.19     86.98 o 
   6 -14   3     1457.63     1486.09     98.58 o 
   7 -14   3      668.92      588.14     74.55 o 
  -7 -13   3       14.31       -0.11     23.46 o 
  -6 -13   3       69.31       42.45     25.43 o 
  -5 -13   3      108.98      130.88     43.07 o 
  -4 -13   3      685.91      892.15     89.46 o 
  -3 -13   3     1142.88     1311.30     91.95 o 
  -2 -13   3     1501.28     1345.26     88.63 o 
  -1 -13   3     2060.50     2084.16    107.69 o 
   0 -13   3     2072.27     1974.82    101.06 o 
   1 -13   3     2232.17     1984.76    100.23 o 
   2 -13   3      568.60      535.12     61.30 o 
   3 -13   3      461.22      380.22     51.36 o 
   4 -13   3      218.03      195.49     39.76 o 
   5 -13   3       99.54      113.49     37.28 o 
   6 -13   3      168.15      219.52     47.22 o 
   7 -13   3      178.55      177.27     46.39 o 
   8 -13   3      634.23      631.21     75.38 o 
  -8 -12   3      616.41      549.11     53.01 o 
  -7 -12   3      674.70      740.48     57.69 o 
  -6 -12   3      552.27      682.12     53.74 o 
  -5 -12   3      835.88      897.67     67.51 o 
  -4 -12   3      755.27      774.35     84.91 o 
  -3 -12   3      418.44      446.49     60.47 o 
  -2 -12   3        2.35       -5.80     24.85 o 
  -1 -12   3     1041.80     1096.75     78.69 o 
   0 -12   3     2000.95     1769.39     93.61 o 
   1 -12   3     1094.84     1076.04     72.90 o 
   2 -12   3     1401.42     1322.90     77.87 o 
   3 -12   3     2438.61     2179.43     99.40 o 
   4 -12   3     1787.32     1807.49     91.95 o 
   5 -12   3     1354.23     1249.17     76.21 o 
   6 -12   3      949.65      928.60     79.52 o 
   7 -12   3      331.30      308.98     53.84 o 
   8 -12   3        8.90        0.83     34.79 o 
   9 -12   3        4.10       24.85     38.10 o 
  -9 -11   3       23.04       -6.63     31.48 o 
  -8 -11   3        0.54      -21.63     32.72 o 
  -7 -11   3       88.49       91.53     28.68 o 
  -6 -11   3      350.44      329.67     38.28 o 
  -5 -11   3      651.55      670.03     49.70 o 
  -4 -11   3     1035.63     1003.83     87.81 o 
  -3 -11   3     5039.34     5062.94    119.28 o 
  -2 -11   3     5389.53     5395.01    119.98 o 
  -1 -11   3     2303.63     2086.65     97.75 o 
   0 -11   3     1566.93     1544.07     82.84 o 
   1 -11   3      410.40      360.34     46.39 o 
   2 -11   3       18.99       25.68     22.37 o 
   3 -11   3       31.62       59.64     24.02 o 
   4 -11   3      133.65      142.48     33.13 o 
   5 -11   3     1136.15     1047.05     67.10 o 
   6 -11   3     1204.75     1185.39     75.38 o 
   7 -11   3      496.15      518.56     59.64 o 
   8 -11   3      534.29      513.59     63.78 o 
   9 -11   3      577.62      611.33     73.72 o 
  -9 -10   3      380.32      558.32     78.69 o 
  -8 -10   3      817.32      855.36     61.63 o 
  -7 -10   3      497.12      547.26     48.30 o 
  -6 -10   3      125.67      119.54     26.06 o 
  -5 -10   3      339.59      460.82     64.61 o 
  -4 -10   3        4.23      -16.41     39.35 o 
  -3 -10   3       99.38      118.29     38.52 o 
  -2 -10   3       85.63       88.82     48.87 o 
  -1 -10   3     1061.21     1047.11     42.10 o 
   0 -10   3     2362.83     2368.25     62.49 o 
   1 -10   3     4862.33     4341.46    140.82 o 
   3 -10   3     4676.76     4215.54    136.68 o 
   4 -10   3     5400.71     5081.19    158.22 o 
   5 -10   3      515.52      550.03     54.67 o 
   6 -10   3      587.48      588.97     59.64 o 
   7 -10   3      248.05      300.70     47.22 o 
   8 -10   3       37.90       73.72     34.79 o 
   9 -10   3       68.31       84.49     38.10 o 
  10 -10   3      111.57      108.52     43.07 o 
 -10  -9   3       59.59       35.62     41.42 o 
  -9  -9   3        1.36       17.40     39.76 o 
  -8  -9   3      154.65      132.54     44.73 o 
  -7  -9   3      639.71      583.26     47.88 o 
  -6  -9   3     1663.78     1659.85     64.99 o 
  -5  -9   3     2830.36     2905.65     85.51 o 
  -4  -9   3     2527.07     2534.91     76.62 o 
  -3  -9   3      718.72      827.65     55.91 o 
  -2  -9   3     2789.79     2610.01     70.49 o 
  -1  -9   3     1478.27     1428.48     48.24 o 
   0  -9   3      808.10      738.54     32.44 o 
   1  -9   3      127.19      110.71     14.54 o 
   2  -9   3     1166.19     1009.78     56.33 o 
   4  -9   3     1253.66     1201.96     64.61 o 
   5  -9   3     5248.07     5463.89    167.33 o 
   7  -9   3      928.79      985.75     66.27 o 
   8  -9   3      726.54      878.89     77.04 o 
   9  -9   3      429.27      469.68     60.47 o 
  10  -9   3      232.94      120.94     43.07 o 
 -10  -8   3      366.20      398.44     70.41 o 
  -9  -8   3      330.35      475.48     71.24 o 
  -8  -8   3      712.12      677.60     77.04 o 
  -7  -8   3      438.81      454.39     90.71 o 
  -6  -8   3      240.93      214.84     29.27 o 
  -5  -8   3       35.47       22.68     26.92 o 
  -4  -8   3      496.38      464.75     35.43 o 
  -3  -8   3     3012.53     2926.64     77.32 o 
  -2  -8   3     6119.52     6074.30    137.92 o 
  -1  -8   3     2587.74     2494.45     63.39 o 
   0  -8   3     8919.62     8628.53    151.04 o 
   1  -8   3     7523.95     7486.35    130.39 o 
   2  -8   3     3037.72     2951.79     91.53 o 
   3  -8   3     4785.55     4734.36     86.97 o 
   4  -8   3     1076.48     1172.14     60.47 o 
   5  -8   3       49.39       23.19     19.88 o 
   6  -8   3      681.16      675.95     57.99 o 
   7  -8   3       25.34        4.97     23.19 o 
   8  -8   3      634.60      574.06     59.64 o 
   9  -8   3      484.19      491.22     58.81 o 
  10  -8   3      336.43      366.97     57.99 o 
  11  -8   3      415.49      438.20     65.44 o 
 -11  -7   3        0.84       -9.11     33.96 o 
 -10  -7   3       89.54       76.21     41.42 o 
  -9  -7   3      384.26      299.04     54.67 o 
  -8  -7   3     1156.15      949.31     87.81 o 
  -7  -7   3      736.04      807.64     51.50 o 
  -6  -7   3     3041.36     3303.63     89.93 o 
  -5  -7   3     4377.83     4251.50    100.89 o 
  -4  -7   3     4985.73     5050.09    110.86 o 
  -3  -7   3     2347.57     2313.16     95.26 o 
  -2  -7   3     3602.47     3519.74     80.24 o 
  -1  -7   3      732.51      864.82     33.14 o 
   0  -7   3      104.12       96.19     13.48 o 
   1  -7   3     2895.12     2796.00     76.21 o 
   2  -7   3     3145.84     3296.73     64.66 o 
   3  -7   3     4216.52     4638.78    121.36 o 
   4  -7   3     4892.96     5072.48     92.49 o 
   5  -7   3      215.64      254.96     38.52 o 
   7  -7   3     1318.66     1441.35     75.38 o 
   8  -7   3      201.86      209.58     39.76 o 
   9  -7   3      277.25      210.40     41.42 o 
  10  -7   3      117.75       89.46     41.42 o 
  11  -7   3       27.53       53.84     37.28 o 
 -11  -6   3      290.41      280.82     62.13 o 
 -10  -6   3      341.55      386.02     67.10 o 
  -9  -6   3      136.20      131.71     41.42 o 
  -8  -6   3       19.57       12.43     28.16 o 
  -7  -6   3       82.05       41.42     28.16 o 
  -6  -6   3      410.41      327.11     31.14 o 
  -5  -6   3      232.93      291.63     27.45 o 
  -4  -6   3     2324.54     2228.61     63.64 o 
  -3  -6   3     5700.54     5955.77    126.33 o 
  -2  -6   3     5881.03     6020.61    113.92 o 
  -1  -6   3    10730.01    10574.74    175.13 o 
   0  -6   3     4913.65     4459.36     83.54 o 
   1  -6   3    10242.97     9749.66    156.23 o 
   2  -6   3      374.80      372.10     18.06 o 
   3  -6   3     2368.39     2608.01     53.14 o 
   4  -6   3     1592.39     1612.73     62.96 o 
   5  -6   3       54.99       37.41     10.11 o 
   6  -6   3     1039.83     1010.35     35.18 o 
   7  -6   3      604.14      609.85     40.18 o 
   8  -6   3      823.30      774.52     64.61 o 
   9  -6   3     1451.59     1638.50     89.46 o 
  10  -6   3      582.20      670.97     69.58 o 
  11  -6   3      301.58      312.29     55.50 o 
 -11  -5   3       70.34       80.35     43.07 o 
 -10  -5   3      255.50      228.63     54.67 o 
  -9  -5   3      330.13      298.21     57.99 o 
  -8  -5   3     2065.40     1903.58    104.37 o 
  -7  -5   3     2494.35     2413.02    113.49 o 
  -6  -5   3     1727.27     1590.47     56.33 o 
  -5  -5   3     2896.00     2882.94     91.53 o 
  -4  -5   3     1198.38      966.50     38.33 o 
  -3  -5   3       28.85       62.13     15.74 o 
  -2  -5   3     5515.45     6007.03    110.08 o 
  -1  -5   3     3035.81     2754.79     59.15 o 
   0  -5   3     6445.41     6646.97    111.53 o 
   1  -5   3     3757.64     3514.90     64.48 o 
   2  -5   3     4536.35     4742.37    100.65 o 
   3  -5   3     9374.19     9286.52    148.17 o 
   4  -5   3     5347.24     5509.81     97.64 o 
   5  -5   3     3009.35     3159.43     91.12 o 
   6  -5   3     1455.22     1509.18     43.14 o 
   7  -5   3     1300.88     1305.35     52.60 o 
   8  -5   3       96.71      119.07     20.15 o 
   9  -5   3        4.26       33.55     18.74 o 
  10  -5   3       46.70       35.62     32.31 o 
  11  -5   3      224.69      211.23     47.22 o 
 -11  -4   3      316.52      317.26     62.96 o 
 -10  -4   3      236.18      235.26     53.02 o 
  -9  -4   3      187.75       82.84     38.10 o 
  -8  -4   3        0.46       -8.28     24.85 o 
  -7  -4   3      114.41      158.22     38.93 o 
  -6  -4   3      225.78      196.32     37.28 o 
  -5  -4   3     1973.12     1837.46    103.13 o 
  -4  -4   3     4665.86     4691.08    214.55 o 
  -3  -4   3    17155.07    17931.12    279.40 o 
  -2  -4   3    20055.91    20672.46    330.10 o 
  -1  -4   3     5649.85     5041.38     89.62 o 
   0  -4   3    15102.02    15440.84    232.25 o 
   1  -4   3    10242.26    10338.83    158.99 o 
   2  -4   3      560.40      469.11     23.61 o 
   3  -4   3     1556.70     1565.73     37.00 o 
   4  -4   3       25.32       37.47      9.34 o 
   5  -4   3     1301.84     1375.91     50.53 o 
   6  -4   3     2267.07     2091.62     71.24 o 
   7  -4   3     2257.63     2259.78     80.35 o 
   8  -4   3     1578.49     1554.84     71.24 o 
   9  -4   3     1397.18     1495.20     72.90 o 
  10  -4   3      356.53      447.32     53.02 o 
  12  -4   3       35.28        6.63     33.96 o 
 -11  -3   3      234.89      220.34     54.67 o 
 -10  -3   3      605.27      603.05     76.21 o 
  -9  -3   3     1579.19     1540.76     98.58 o 
  -8  -3   3      422.95      469.68     59.64 o 
  -7  -3   3     1546.92     1525.02     86.15 o 
  -6  -3   3     1042.18     1017.53     37.28 o 
  -5  -3   3     2866.55     2945.96     58.45 o 
  -4  -3   3     1561.27     1721.01     31.47 o 
  -3  -3   3      759.15      778.81     60.88 o 
  -2  -3   3     2135.59     2347.14     49.28 o 
  -1  -3   3     2633.84     2723.14     55.50 o 
   0  -3   3     8040.06     8149.49    126.52 o 
   1  -3   3    20758.77    22118.59    322.16 o 
   2  -3   3     4591.14     4582.58     77.53 o 
   3  -3   3    14509.56    14889.84    317.26 o 
   4  -3   3     8411.54     8769.89    198.81 o 
   5  -3   3     4623.45     5259.28    134.19 o 
   6  -3   3      329.46      433.23     37.28 o 
   7  -3   3     1046.80     1151.43     57.99 o 
   8  -3   3       31.60        2.49     20.71 o 
   9  -3   3      278.11      255.96     39.76 o 
  10  -3   3      100.00      103.55     33.13 o 
  11  -3   3      167.49      220.34     44.73 o 
  12  -3   3      203.81      219.52     50.53 o 
 -11  -2   3      112.74       86.98     43.07 o 
 -10  -2   3       78.08      126.74     43.90 o 
  -9  -2   3      163.40      111.83     40.59 o 
  -8  -2   3      240.91      158.22     38.93 o 
  -7  -2   3     2162.29     2049.77    124.67 o 
  -6  -2   3     6044.14     5657.22    102.87 o 
  -5  -2   3     8639.48     8864.04    145.29 o 
  -4  -2   3    11168.85    11167.00    173.44 o 
  -3  -2   3     3760.64     3809.19     54.05 o 
  -2  -2   3    10427.10     9716.65    262.03 o 
  -1  -2   3      861.62      970.05     25.27 o 
   0  -2   3    16957.81    17490.62    347.08 o 
   1  -2   3        3.59       15.74      7.46 o 
   2  -2   3     1672.07     1948.31     53.84 o 
   3  -2   3     2740.61     2848.74     76.21 o 
   4  -2   3     3191.82     3056.66     86.15 o 
   5  -2   3     4946.34     5312.30    138.34 o 
   6  -2   3     7921.82     8458.42    208.75 o 
   7  -2   3     2279.02     2403.08     87.81 o 
   8  -2   3     1269.90     1330.35     67.10 o 
   9  -2   3      746.82      840.79     60.47 o 
  10  -2   3      400.13      366.97     49.70 o 
  11  -2   3        4.53       14.08     33.96 o 
  12  -2   3       11.12       18.22     38.93 o 
 -11  -1   3      652.69      752.98     82.84 o 
 -10  -1   3      669.79      675.95     75.38 o 
  -9  -1   3     1177.93      976.64     84.49 o 
  -8  -1   3     5125.61     4622.55     96.56 o 
  -7  -1   3     2254.80     2175.93     55.93 o 
  -6  -1   3      155.48      133.71     20.29 o 
  -5  -1   3      100.37       90.67     12.35 o 
  -4  -1   3     1019.42     1017.23     33.96 o 
  -3  -1   3     5736.36     5363.70     88.71 o 
  -2  -1   3     6898.73     7560.13    110.40 o 
  -1  -1   3    22077.38    22150.05    227.65 o 
   0  -1   3     6702.33     6729.63    146.62 o 
   1  -1   3    12630.11    13656.41    287.44 o 
   2  -1   3      747.24      651.09     27.34 o 
   3  -1   3     7507.88     7995.37    182.24 o 
   4  -1   3     8708.51     9521.22    220.34 o 
   5  -1   3     1986.11     2090.79     72.90 o 
   6  -1   3      232.18      212.06     29.82 o 
   7  -1   3       97.30       87.81     24.02 o 
   8  -1   3      663.70      584.00     52.19 o 
   9  -1   3      970.99      936.05     62.96 o 
  10  -1   3      573.40      601.39     62.96 o 
  11  -1   3      214.40      182.24     44.73 o 
  12  -1   3      201.03      223.66     51.36 o 
 -13   0   3       46.21       47.22     43.90 o 
 -12   0   3       35.71       -2.49     30.65 o 
 -11   0   3        5.76      -18.22     27.34 o 
 -10   0   3       32.28       12.43     29.82 o 
  -9   0   3      188.71      161.70     23.07 o 
  -8   0   3      735.41      749.99     48.87 o 
  -7   0   3     2311.95     2442.14     61.87 o 
  -6   0   3     7338.15     7191.62    127.43 o 
  -5   0   3     4392.72     4216.04     81.40 o 
  -4   0   3     8439.99     8256.16    188.04 o 
  -3   0   3     2186.48     1864.24     39.20 o 
  -2   0   3    44152.72    46103.82    647.60 o 
  -1   0   3      684.43      656.68     41.00 o 
   0   0   3      805.04      872.27     28.16 o 
   1   0   3    13383.69    14712.57    308.98 o 
   2   0   3     4722.94     4873.27    115.97 o 
   3   0   3     4046.37     4126.08    106.86 o 
   4   0   3     5574.15     5737.25    144.96 o 
   5   0   3     4692.35     4657.89    128.40 o 
   6   0   3     2431.87     2448.64     86.15 o 
   7   0   3     3037.53     2775.02     98.58 o 
   8   0   3      708.19      744.70     52.19 o 
   9   0   3      140.23      166.50     35.62 o 
  10   0   3       85.71      158.22     39.76 o 
  11   0   3        6.57       10.77     34.79 o 
  12   0   3       40.37       31.48     39.76 o 
 -13   1   3      100.99      110.17     48.87 o 
 -12   1   3      255.56      242.71     49.70 o 
 -11   1   3      693.88      673.46     74.55 o 
 -10   1   3      922.75      984.96    115.97 o 
  -9   1   3      166.79      128.40     36.45 o 
  -8   1   3      556.67      487.08     53.84 o 
  -7   1   3      774.61      678.43     59.64 o 
  -6   1   3      182.42      142.48     28.99 o 
  -5   1   3     2864.75     2931.58     97.75 o 
  -4   1   3     7420.87     7642.49    188.04 o 
  -3   1   3    10586.96    10699.04    131.79 o 
  -2   1   3    13792.32    13644.39    312.69 o 
  -1   1   3     8138.74     7936.19    108.06 o 
   0   1   3    82689.12    66433.34   1962.67 o 
   1   1   3   101906.38    82836.40   1672.47 o 
   2   1   3     7162.40     7935.73    179.75 o 
   3   1   3       30.60       28.99     11.60 o 
   4   1   3        4.92        0.83     11.60 o 
   5   1   3        3.13        2.49     15.74 o 
   6   1   3     1293.71     1321.24     62.96 o 
   7   1   3      539.51      487.08     45.56 o 
   8   1   3      887.08      796.06     54.67 o 
   9   1   3     1025.67      941.85     61.30 o 
  10   1   3      691.53      726.48     67.93 o 
  11   1   3      314.56      343.77     56.33 o 
 -12   2   3        5.98       43.90     38.93 o 
 -10   2   3      464.74      390.16     53.84 o 
  -9   2   3      672.05      654.41     63.78 o 
  -8   2   3     1765.02     1631.05     80.35 o 
  -7   2   3     1930.15     2084.99     88.63 o 
  -6   2   3     3179.65     3267.90    108.52 o 
  -5   2   3    10668.79    10229.47    245.20 o 
  -4   2   3     1003.49      942.89     38.93 o 
  -3   2   3      384.39      357.19     14.13 o 
  -2   2   3     1661.58     1636.94     26.92 o 
  -1   2   3    12716.56    12936.65    154.11 o 
   0   2   3      271.49      263.01     13.18 o 
   1   2   3    25635.45    27259.39    487.44 o 
   2   2   3     7856.67     8012.49    131.17 o 
   3   2   3     8420.28     8080.69    190.52 o 
   4   2   3     4738.51     4767.23    130.05 o 
   5   2   3     3951.91     3936.39    117.63 o 
   6   2   3     1800.25     1821.57     76.21 o 
   7   2   3      928.87      886.35     54.67 o 
   8   2   3       10.86       -2.49     20.71 o 
   9   2   3       21.44       31.48     25.68 o 
  10   2   3        3.34       24.85     28.99 o 
  11   2   3       94.50      129.22     42.25 o 
 -11   3   3      508.32      531.31     41.67 o 
 -10   3   3      270.51      296.59     30.90 o 
  -9   3   3       24.79       10.32     15.72 o 
  -8   3   3       10.47       29.35     14.72 o 
  -7   3   3       19.15       16.13     13.09 o 
  -6   3   3     2191.40     2174.01     53.89 o 
  -5   3   3     5239.19     5593.19     99.98 o 
  -4   3   3    11816.89    12222.10    189.71 o 
  -3   3   3     8737.10     8663.88    140.82 o 
  -2   3   3    11586.44    11780.70    144.57 o 
  -1   3   3     3100.36     3057.40     43.87 o 
   0   3   3      915.27     1033.84     20.37 o 
   1   3   3    10024.80    10622.69    141.03 o 
   2   3   3      793.90      877.48     28.19 o 
   3   3   3     3160.17     3286.60     69.52 o 
   4   3   3      113.54      132.54     24.02 o 
   5   3   3      994.25      940.19     53.02 o 
   6   3   3     1248.31     1166.34     60.47 o 
   7   3   3     1890.67     1783.47     80.35 o 
   8   3   3      602.22      647.78     58.81 o 
   9   3   3      747.31      763.75     66.27 o 
  10   3   3      493.81      511.93     59.64 o 
  11   3   3       44.26       69.58     39.76 o 
 -12   4   3       26.12       13.25     28.99 o 
 -11   4   3      393.04      394.30     50.53 o 
 -10   4   3      504.85      569.09     55.50 o 
  -9   4   3      922.13      945.49     42.44 o 
  -8   4   3     1837.39     1783.26     78.28 o 
  -7   4   3     2859.16     2903.18     68.19 o 
  -6   4   3     1923.99     2054.68     51.78 o 
  -5   4   3     3964.76     4163.41     79.37 o 
  -4   4   3      950.51      933.91     29.82 o 
  -3   4   3      469.15      479.48     17.71 o 
  -2   4   3       16.37       44.60      7.19 o 
  -1   4   3      227.85      213.24     10.07 o 
   0   4   3     4843.07     4710.88     65.09 o 
   1   4   3    18492.14    18940.65    227.99 o 
   2   4   3     7984.23     7806.13    133.37 o 
   3   4   3     8492.01     8431.86    290.34 o 
   4   4   3     4667.93     4628.25     95.61 o 
   5   4   3     2643.31     2661.53     95.26 o 
   6   4   3      521.96      479.62     47.22 o 
   7   4   3      735.28      690.03     60.47 o 
   8   4   3        5.22        0.00     19.05 o 
   9   4   3      355.04      289.93     45.56 o 
  10   4   3      212.30      170.64     44.73 o 
  11   4   3       82.53      113.49     42.25 o 
 -12   5   3       82.19      157.39     41.42 o 
 -11   5   3       15.88        7.46     27.34 o 
 -10   5   3       44.71      120.94     30.65 o 
  -9   5   3      260.61      230.29     35.62 o 
  -8   5   3      706.67      712.39     48.87 o 
  -7   5   3     1196.59     1257.08     41.27 o 
  -6   5   3     1695.67     1916.03     49.11 o 
  -5   5   3     7009.06     6700.05    114.96 o 
  -4   5   3     1270.59     1131.84     29.45 o 
  -3   5   3     3410.37     3401.19     60.90 o 
  -2   5   3    10385.80    11100.76    231.53 o 
  -1   5   3     1788.49     1644.54     30.39 o 
   0   5   3      686.89      576.19     32.10 o 
   1   5   3       78.60       84.90     16.98 o 
   2   5   3      839.60      848.50     26.81 o 
   3   5   3      939.32      916.00     35.26 o 
   4   5   3      990.65      921.38     55.50 o 
   5   5   3     1435.62     1404.91     65.44 o 
   6   5   3     1974.22     1858.85     82.01 o 
   7   5   3     1811.42     1883.70     87.81 o 
   8   5   3      834.31      944.34     67.10 o 
   9   5   3      173.87      144.96     37.28 o 
  10   5   3      233.36      272.53     51.36 o 
 -11   6   3      276.24      316.44     48.87 o 
 -10   6   3      494.07      535.12     54.67 o 
  -9   6   3      250.34      269.22     39.76 o 
  -8   6   3      521.26      578.20     50.53 o 
  -7   6   3     1873.67     1837.31     76.21 o 
  -6   6   3       37.24       77.04     22.37 o 
  -5   6   3      115.01      129.22     24.02 o 
  -4   6   3        6.27       -3.31     14.08 o 
  -3   6   3     1216.40     1100.07     51.36 o 
  -2   6   3     6552.60     6788.61    111.80 o 
  -1   6   3     4586.52     4280.53     63.50 o 
   0   6   3     3561.60     3540.10     55.34 o 
   1   6   3     7875.67     7559.94    102.67 o 
   2   6   3     3505.17     3432.10     54.96 o 
   3   6   3     1526.66     1492.85     64.20 o 
   4   6   3     1194.21     1211.54     44.46 o 
   5   6   3       67.35       69.92     33.55 o 
   6   6   3      133.16       91.12     29.82 o 
   7   6   3      443.46      516.90     55.50 o 
   8   6   3      341.67      270.05     43.90 o 
   9   6   3      206.07      249.34     43.07 o 
  10   6   3      375.98      449.80     60.47 o 
 -11   7   3       22.80       38.10     33.13 o 
 -10   7   3        8.82       50.53     28.99 o 
  -9   7   3      238.74      233.60     38.10 o 
  -8   7   3      849.43      831.68     55.50 o 
  -7   7   3     1601.20     1586.32     72.90 o 
  -6   7   3     2765.17     2876.08     99.40 o 
  -5   7   3     3304.50     3238.90    105.20 o 
  -4   7   3     5164.78     5297.39    148.28 o 
  -3   7   3     2384.86     2453.61     89.46 o 
  -2   7   3     2754.72     2840.46     98.58 o 
  -1   7   3      205.47      187.78     16.15 o 
   0   7   3      960.14      992.41     25.45 o 
   1   7   3      844.37      848.52     24.42 o 
   2   7   3      554.94      588.39     22.59 o 
   3   7   3     1815.49     1765.38     52.47 o 
   4   7   3     1626.94     1529.02     51.87 o 
   5   7   3      959.97      986.18     44.82 o 
   6   7   3     1782.84     1860.51     84.49 o 
   7   7   3      734.97      902.09     64.61 o 
   8   7   3      285.69      284.13     46.39 o 
   9   7   3      120.14      182.24     42.25 o 
  10   7   3       19.75       74.55     35.62 o 
 -11   8   3      246.44      293.24     49.70 o 
 -10   8   3      591.84      680.09     64.61 o 
  -9   8   3      388.97      489.56     53.84 o 
  -8   8   3      393.41      390.99     45.56 o 
  -7   8   3      397.52      362.82     42.25 o 
  -6   8   3        0.24        0.00     17.40 o 
  -5   8   3      340.34      265.08     34.79 o 
  -4   8   3      871.14      777.01     49.70 o 
  -3   8   3     3125.77     2944.83    104.37 o 
  -2   8   3    10353.72    10266.74    257.62 o 
  -1   8   3     7734.16     8029.52    110.99 o 
   0   8   3     4393.85     4245.98     67.06 o 
   1   8   3     3603.30     3692.81     61.15 o 
   2   8   3     1589.14     1580.22     34.79 o 
   3   8   3      116.33       87.88     17.11 o 
   4   8   3       89.36       64.24     18.11 o 
   5   8   3       20.11       20.62     16.68 o 
   6   8   3      680.85      642.15     44.69 o 
   7   8   3      426.86      466.37     54.67 o 
   8   8   3      328.81      322.23     48.87 o 
   9   8   3      260.06      244.37     48.05 o 
 -10   9   3      214.26      202.95     43.07 o 
  -9   9   3      201.92      269.22     43.07 o 
  -8   9   3      911.25      826.71     59.64 o 
  -7   9   3     1725.47     1682.41     81.18 o 
  -6   9   3      370.43      386.02     44.73 o 
  -5   9   3      600.19      638.67     53.84 o 
  -4   9   3       24.78        5.80     18.22 o 
  -3   9   3       99.73       98.58     25.68 o 
  -2   9   3        4.28       13.99     13.17 o 
  -1   9   3        7.61       24.39     14.34 o 
   0   9   3     1272.53     1304.09     31.95 o 
   1   9   3     1803.25     1765.68     74.29 o 
   2   9   3     1936.91     1973.81     57.32 o 
   3   9   3     1387.86     1452.02     50.54 o 
   4   9   3     1868.91     2080.64     65.08 o 
   5   9   3     1089.89     1130.74     52.82 o 
   6   9   3      376.52      425.71     38.61 o 
   7   9   3      308.78      264.25     43.90 o 
   8   9   3       51.00       42.25     28.16 o 
   9   9   3       13.12       50.53     33.13 o 
 -10  10   3      252.63      273.36     49.70 o 
  -9  10   3       86.08       66.27     31.48 o 
  -8  10   3       10.38       27.34     23.19 o 
  -7  10   3       29.70      -12.43     18.22 o 
  -6  10   3     1204.70     1187.87     69.58 o 
  -5  10   3     1945.73     1817.43     86.15 o 
  -4  10   3     1042.87     1041.25     65.44 o 
  -3  10   3      604.78      650.27     58.81 o 
  -2  10   3     2880.60     2806.38     94.43 o 
  -1  10   3     4036.59     3883.51     89.31 o 
   0  10   3     1394.76     1425.90     48.06 o 
   1  10   3      723.59      649.16     32.71 o 
   2  10   3       81.59       43.84     15.72 o 
   3  10   3      259.85      242.80     26.07 o 
   4  10   3      171.01      163.03     24.46 o 
   5  10   3      291.44      293.94     34.03 o 
   6  10   3      532.00      518.75     67.10 o 
   7  10   3      439.82      467.20     56.33 o 
   8  10   3      325.05      409.21     57.16 o 
 -10  11   3      282.62      265.08     49.70 o 
  -9  11   3      286.53      195.49     44.73 o 
  -8  11   3      414.62      462.23     55.50 o 
  -7  11   3     1252.50     1027.17     67.93 o 
  -6  11   3      513.06      452.29     52.19 o 
  -5  11   3      623.45      577.37     59.64 o 
  -4  11   3      211.92      149.93     36.45 o 
  -3  11   3        2.97        9.11     23.61 o 
  -2  11   3       54.97       41.77     17.90 o 
  -1  11   3      244.44      299.19     28.64 o 
   0  11   3     1120.86     1176.71     45.90 o 
   1  11   3     2124.87     2142.98    105.20 o 
   2  11   3     1376.52     1375.91     86.98 o 
   3  11   3     1066.77     1044.59     49.19 o 
   4  11   3      866.21      943.93    150.35 o 
   5  11   3      396.11      418.11     38.21 o 
   6  11   3      171.73      188.82     31.05 o 
   7  11   3       75.13       48.05     32.31 o 
  -9  12   3        8.87       38.93     33.96 o 
  -8  12   3      107.47      109.34     37.28 o 
  -7  12   3      313.35      304.01     49.70 o 
  -6  12   3      434.37      530.15     58.81 o 
  -5  12   3     2692.53     2612.66    116.80 o 
  -4  12   3     2392.55     2235.75    105.20 o 
  -3  12   3      892.29      838.87     90.29 o 
  -2  12   3     1945.28     2010.31     65.41 o 
  -1  12   3     1071.81     1119.54     61.30 o 
   0  12   3       27.33       27.34     26.51 o 
   1  12   3       29.68       -5.80     22.37 o 
   2  12   3      139.95      157.39     44.73 o 
   3  12   3      669.81      739.73     78.69 o 
   4  12   3      364.68      347.08     62.13 o 
   5  12   3      287.67      323.06     60.47 o 
   6  12   3      584.12      644.45     62.54 o 
  -8  13   3      191.89      236.08     49.70 o 
  -7  13   3      145.45      193.01     46.39 o 
  -6  13   3       17.93       33.13     32.31 o 
  -5  13   3        4.50        8.50     20.28 o 
  -4  13   3       23.64       19.66     20.40 o 
  -3  13   3      132.40      157.67     26.67 o 
  -2  13   3     1283.50     1306.18     54.73 o 
  -1  13   3     1702.34     1637.68     97.75 o 
   0  13   3      761.99      874.75     85.32 o 
   1  13   3      966.42     1250.00    102.72 o 
   2  13   3      674.64      688.37     80.35 o 
   3  13   3      238.60      310.64     60.47 o 
   4  13   3      582.04      578.20     78.69 o 
   5  13   3      207.57      292.41     61.30 o 
  -7  14   3      527.84      460.68     44.74 o 
  -6  14   3      356.03      286.29     36.09 o 
  -5  14   3      687.40      732.77     52.47 o 
  -4  14   3     1197.23     1195.00     86.56 o 
  -3  14   3      795.35      770.93     50.91 o 
  -2  14   3      269.77      246.02     52.19 o 
  -1  14   3        5.20       27.34     35.62 o 
   0  14   3       35.97       44.73     36.45 o 
   1  14   3       45.68       23.19     38.10 o 
   2  14   3       47.08       70.41     38.93 o 
   3  14   3      283.43      329.69     63.78 o 
   4  14   3      922.91     1100.90    106.86 o 
  -6  15   3        0.62       -5.12     17.45 o 
  -5  15   3       90.57       97.63     35.21 o 
  -4  15   3      339.97      350.33     48.87 o 
  -3  15   3      634.72      738.07     82.84 o 
  -2  15   3     1219.20     1307.16    106.86 o 
  -1  15   3      867.52      947.65     92.78 o 
   0  15   3      583.49      608.02     78.69 o 
   1  15   3      683.96      598.91     77.87 o 
   2  15   3      725.37      635.36     82.84 o 
  -2  16   3        1.88      -10.77     36.45 o 
  -1  16   3       14.92      -24.02     33.96 o 
  -3 -16   4       73.67       61.30     37.28 o 
  -2 -16   4      236.40      180.58     47.22 o 
  -1 -16   4      762.56      638.67     77.04 o 
   0 -16   4      940.99      965.87     91.12 o 
   1 -16   4      929.27      918.66     86.98 o 
   2 -16   4      964.25      964.22     90.29 o 
   3 -16   4      642.38      637.01     74.55 o 
   4 -16   4      439.61      611.33     77.04 o 
  -5 -15   4      523.88      473.00     71.24 o 
  -4 -15   4      777.49      954.28     97.75 o 
  -3 -15   4      615.49      488.73     69.58 o 
  -2 -15   4      318.63      307.32     57.99 o 
  -1 -15   4      432.75      496.19     65.44 o 
   0 -15   4      289.74      358.68     57.16 o 
   1 -15   4       28.97       47.22     33.96 o 
   2 -15   4      408.01      350.40     55.50 o 
   3 -15   4      290.72      254.31     50.53 o 
   4 -15   4      654.87      527.67     69.58 o 
   5 -15   4     1284.05     1023.86     93.61 o 
   6 -15   4      601.60      527.67     71.24 o 
  -6 -14   4       29.79       96.92     38.10 o 
  -5 -14   4       24.32       72.07     38.93 o 
  -4 -14   4      326.95      354.54     61.30 o 
  -3 -14   4      249.64      330.52     57.99 o 
  -2 -14   4      523.71      621.27     72.90 o 
  -1 -14   4     1496.27     1659.21     98.58 o 
   0 -14   4     2317.53     2304.51    115.14 o 
   1 -14   4     1140.97     1208.58     82.01 o 
   2 -14   4      522.74      532.64     62.96 o 
   3 -14   4      447.93      352.05     54.67 o 
   4 -14   4       17.19       28.16     28.99 o 
   5 -14   4       68.39      111.83     39.76 o 
   6 -14   4       41.72       53.02     38.93 o 
   7 -14   4      190.65      160.70     48.05 o 
  -7 -13   4      583.49      625.39     56.33 o 
  -6 -13   4      803.25      855.10     79.52 o 
  -5 -13   4      510.52      447.32     63.78 o 
  -4 -13   4      928.24      992.38     90.29 o 
  -3 -13   4     1087.21     1090.96     92.78 o 
  -2 -13   4      240.49      188.04     43.07 o 
  -1 -13   4        0.15       22.37     28.16 o 
   0 -13   4       56.70      130.88     38.10 o 
   1 -13   4      450.69      416.67     54.67 o 
   2 -13   4     1918.33     1681.58     92.78 o 
   3 -13   4     1736.22     1502.65     86.15 o 
   4 -13   4     1606.25     1544.07     87.81 o 
   5 -13   4     1471.80     1338.64     83.66 o 
   6 -13   4      789.84      793.57     77.04 o 
   7 -13   4      413.04      458.91     64.61 o 
   8 -13   4       86.40      120.94     43.90 o 
  -8 -12   4       75.96       59.58     26.61 o 
  -7 -12   4        5.18       41.69     31.06 o 
  -6 -12   4      123.22       72.01     26.02 o 
  -5 -12   4      257.92      289.56     41.83 o 
  -4 -12   4     1547.35     1596.08     65.74 o 
  -3 -12   4     2194.50     2175.28    110.17 o 
  -2 -12   4     1090.62     1217.70     77.87 o 
  -1 -12   4     4255.05     4217.20    152.42 o 
   0 -12   4     4109.68     3818.76    140.82 o 
   1 -12   4     2407.28     2130.55     99.40 o 
   2 -12   4     1793.52     1547.38     85.32 o 
   3 -12   4      237.35      261.76     43.07 o 
   4 -12   4        0.45      -11.60     20.71 o 
   5 -12   4      349.16      333.00     48.05 o 
   6 -12   4      253.90      268.39     46.39 o 
   7 -12   4      408.06      346.26     54.67 o 
   8 -12   4      975.65     1096.75     95.26 o 
   9 -12   4      446.60      415.84     66.27 o 
  -9 -11   4      244.47      357.85     67.93 o 
  -8 -11   4      685.43      733.12     67.93 o 
  -7 -11   4      923.40      937.43     72.48 o 
  -6 -11   4      637.98      704.64     53.26 o 
  -5 -11   4      191.98      257.33     41.00 o 
  -4 -11   4       19.40       37.52     19.68 o 
  -3 -11   4      305.95      254.95     30.71 o 
  -2 -11   4       19.97       38.24     17.90 o 
  -1 -11   4     1168.82     1268.23     74.55 o 
   0 -11   4     1431.97     1336.98     76.21 o 
   1 -11   4     1652.78     1538.27     79.52 o 
   2 -11   4     3196.81     3047.55    116.80 o 
   3 -11   4     3192.21     2962.23    114.31 o 
   4 -11   4     1391.00     1467.86     77.87 o 
   5 -11   4     1170.81     1120.78     69.58 o 
   6 -11   4      554.24      582.34     62.13 o 
   7 -11   4       63.25      105.20     34.79 o 
   8 -11   4      134.41       93.61     38.93 o 
   9 -11   4        1.32       58.81     39.76 o 
  -9 -10   4       25.57       -4.14     38.10 o 
  -8 -10   4        2.64        2.98     31.06 o 
  -7 -10   4      442.14      441.77     43.24 o 
  -6 -10   4      583.36      528.31     45.26 o 
  -5 -10   4      546.77      558.89     43.93 o 
  -4 -10   4     2917.43     2976.15    129.64 o 
  -3 -10   4     8103.78     8335.34    165.43 o 
  -2 -10   4     5062.23     4846.36    109.36 o 
  -1 -10   4     1635.98     1719.14     55.16 o 
   0 -10   4      858.74      888.52     36.82 o 
   1 -10   4      226.87      259.28     38.93 o 
   2 -10   4      350.80      279.99     38.93 o 
   3 -10   4        3.74        4.97     19.88 o 
   4 -10   4      700.86      669.32     58.81 o 
   5 -10   4     3115.66     3319.25    123.43 o 
   6 -10   4      928.19      989.07     67.10 o 
   7 -10   4      763.03      694.17     67.10 o 
   8 -10   4      808.34      824.22     77.87 o 
   9 -10   4      702.41      804.34     79.52 o 
  10 -10   4      264.95      235.26     53.84 o 
 -10  -9   4      331.92      362.00     68.75 o 
  -9  -9   4      432.66      378.56     65.44 o 
  -8  -9   4      409.84      443.70     43.87 o 
  -7  -9   4      621.13      627.42     62.96 o 
  -6  -9   4     1256.36     1170.42     54.06 o 
  -5  -9   4     1653.80     1549.18     60.32 o 
  -4  -9   4      216.34      177.45     23.93 o 
  -3  -9   4       16.23       17.40     15.45 o 
  -2  -9   4       91.51       98.74     27.34 o 
  -1  -9   4     4614.57     4676.15     99.71 o 
   0  -9   4     6135.90     5976.88    115.53 o 
   1  -9   4     1974.70     1857.19     63.78 o 
   2  -9   4     6753.50     6750.34    183.90 o 
   3  -9   4     3178.77     3247.19    111.83 o 
   4  -9   4     6053.11     5313.96    159.87 o 
   5  -9   4     1572.68     1751.99     84.49 o 
   6  -9   4      319.80      357.02     48.05 o 
   7  -9   4       40.58       18.22     24.02 o 
   8  -9   4      170.06      201.29     43.90 o 
   9  -9   4       39.45       33.13     34.79 o 
  10  -9   4      337.83      358.68     61.30 o 
 -11  -8   4       94.82       93.61     47.22 o 
 -10  -8   4        2.00        5.80     33.13 o 
  -9  -8   4       66.63       17.40     33.13 o 
  -8  -8   4      208.98      275.02     52.19 o 
  -7  -8   4     1533.64     1646.00     84.08 o 
  -6  -8   4     2350.23     2355.79    154.08 o 
  -5  -8   4     3117.84     2981.16    112.66 o 
  -4  -8   4     3808.16     3750.91    117.21 o 
  -3  -8   4     6228.70     5923.80    122.97 o 
  -2  -8   4     2440.26     2337.92     64.71 o 
  -1  -8   4     1016.05      913.82     48.46 o 
   0  -8   4       18.79       22.49     11.16 o 
   1  -8   4     2054.81     2059.05     50.91 o 
   2  -8   4     1927.82     1873.97     55.09 o 
   3  -8   4     1415.47     1461.69     39.94 o 
   4  -8   4     1515.80     1447.98     68.75 o 
   5  -8   4     7249.21     7495.04    207.09 o 
   6  -8   4     5080.64     5534.30    171.47 o 
   7  -8   4     1237.01     1245.86     72.90 o 
   8  -8   4     1012.45     1143.14     75.38 o 
   9  -8   4      348.89      399.27     56.33 o 
  10  -8   4       29.01       43.07     33.96 o 
  11  -8   4       21.72       81.18     43.07 o 
 -11  -7   4      237.69      173.13     53.02 o 
 -10  -7   4      237.34      188.87     55.50 o 
  -9  -7   4      756.34      849.07     88.63 o 
  -8  -7   4      576.54      616.30     73.72 o 
  -7  -7   4      128.54      132.30     24.26 o 
  -6  -7   4      204.98      206.50     26.26 o 
  -5  -7   4      296.87      248.24     26.53 o 
  -4  -7   4     1416.61     1417.77     82.01 o 
  -3  -7   4     2178.71     2287.94     63.81 o 
  -2  -7   4     2374.04     2354.39     70.00 o 
  -1  -7   4     7104.42     7072.68    128.55 o 
   0  -7   4     8028.21     8114.35    139.86 o 
   1  -7   4     6812.24     6637.45    115.76 o 
   2  -7   4     3044.77     3041.19     62.38 o 
   3  -7   4     7723.65     8097.20    293.24 o 
   4  -7   4     1707.70     1787.03     45.12 o 
   5  -7   4       54.16       47.36     11.93 o 
   6  -7   4      377.25      373.52     25.58 o 
   7  -7   4      823.67      712.39     62.13 o 
   8  -7   4     1082.11     1130.72     72.07 o 
   9  -7   4      601.26      547.55     62.13 o 
  10  -7   4      389.82      321.41     54.67 o 
  11  -7   4      539.77      582.34     72.07 o 
 -11  -6   4        6.86        0.00     37.28 o 
 -10  -6   4      211.07      165.67     50.53 o 
  -9  -6   4      634.02      636.18     77.04 o 
  -8  -6   4      792.52      676.77     73.72 o 
  -7  -6   4     2275.73     2316.11    114.31 o 
  -6  -6   4     4057.67     4171.33    229.87 o 
  -5  -6   4     1885.69     2030.57     65.03 o 
  -4  -6   4      578.58      565.34     35.59 o 
  -3  -6   4     4405.11     4437.82     94.11 o 
  -2  -6   4     1377.29     1183.54     39.51 o 
  -1  -6   4     2695.82     2660.52     60.84 o 
   0  -6   4       75.98       60.24     11.08 o 
   1  -6   4      709.80      884.62     28.04 o 
   2  -6   4     9787.33    10246.71    164.39 o 
   3  -6   4     2972.29     3303.49     66.01 o 
   4  -6   4     5308.21     5418.05     98.60 o 
   5  -6   4     1914.10     1990.73     50.15 o 
   6  -6   4     1202.62     1370.23     54.67 o 
   7  -6   4      844.74      831.65     36.02 o 
   8  -6   4      495.12      473.35     33.14 o 
   9  -6   4      171.68      199.64     40.59 o 
  10  -6   4        1.03       21.54     30.65 o 
  11  -6   4       57.03       66.27     38.10 o 
 -12  -5   4      122.53      139.17     49.70 o 
 -11  -5   4      373.48      320.58     62.96 o 
 -10  -5   4      281.67      276.67     58.81 o 
  -9  -5   4      440.88      473.82     67.93 o 
  -8  -5   4      304.25      327.20     53.84 o 
  -7  -5   4       84.23       33.13     25.68 o 
  -6  -5   4      179.11      221.19     28.58 o 
  -5  -5   4      287.95      334.84     28.01 o 
  -4  -5   4      587.48      524.78     30.00 o 
  -3  -5   4    15058.29    15457.71    248.10 o 
  -2  -5   4     4398.95     4373.10     85.74 o 
  -1  -5   4     9984.15     9853.59    161.66 o 
   0  -5   4    17933.18    18476.36    279.40 o 
   1  -5   4    16941.16    18716.15    281.15 o 
   2  -5   4     4966.05     5180.35     90.26 o 
   3  -5   4     2680.95     2979.86     60.01 o 
   4  -5   4      348.55      330.64     21.09 o 
   5  -5   4     2224.91     2330.68     69.58 o 
   6  -5   4      556.68      581.97     29.64 o 
   7  -5   4     1930.44     1869.09     54.48 o 
   8  -5   4     2427.21     2429.56     66.87 o 
   9  -5   4     1717.96     1695.49    135.85 o 
  10  -5   4      398.83      361.17     52.19 o 
  11  -5   4      314.35      321.41     54.67 o 
 -12  -4   4       38.52       56.33     38.93 o 
 -11  -4   4       49.25      -33.13     33.13 o 
 -10  -4   4      309.93      284.13     57.99 o 
  -9  -4   4     1305.14     1254.14     89.46 o 
  -8  -4   4     1118.37     1085.99     77.87 o 
  -7  -4   4     1056.06      914.51     79.52 o 
  -6  -4   4     3205.24     3071.91    234.01 o 
  -5  -4   4     3026.12     2692.31    166.92 o 
  -4  -4   4       29.35       37.11     11.14 o 
  -3  -4   4     2491.03     2878.79     63.45 o 
  -2  -4   4     1440.09     1405.30     37.86 o 
  -1  -4   4     2808.09     3007.63     59.71 o 
   0  -4   4     5997.72     5428.35    103.96 o 
   1  -4   4      842.53      814.66     70.00 o 
   2  -4   4    13814.84    13796.38    210.24 o 
   3  -4   4     7431.69     7750.40    127.86 o 
   4  -4   4     7749.55     7753.49    180.58 o 
   5  -4   4     4018.94     4191.52    112.66 o 
   6  -4   4     4140.96     4092.95    115.14 o 
   7  -4   4      304.27      343.77     35.62 o 
   8  -4   4      120.27      136.68     29.82 o 
   9  -4   4       23.99       19.88     24.85 o 
  10  -4   4      146.61      181.41     38.93 o 
  11  -4   4      306.57      312.29     50.53 o 
 -12  -3   4      102.28      149.93     48.87 o 
 -11  -3   4      236.53      309.81     61.30 o 
 -10  -3   4      107.64       82.01     39.76 o 
  -9  -3   4       59.47      -24.02     28.16 o 
  -8  -3   4      466.48      403.41     55.50 o 
  -7  -3   4      835.17      801.17     29.42 o 
  -6  -3   4     1983.15     1864.50     45.18 o 
  -5  -3   4      882.83      869.88     27.10 o 
  -4  -3   4     2816.88     2568.00     42.55 o 
  -3  -3   4    24931.72    24852.12    372.18 o 
  -2  -3   4    15378.97    14922.94    228.21 o 
  -1  -3   4     2188.57     2383.50     47.27 o 
   0  -3   4     2915.33     2521.87     79.52 o 
   1  -3   4     2398.85     2411.88     46.26 o 
   2  -3   4     2497.64     2272.20     62.96 o 
   3  -3   4     2429.73     2586.15     72.90 o 
   4  -3   4      302.36      261.76     24.02 o 
   5  -3   4     5497.25     5519.39    141.65 o 
   6  -3   4     3150.76     3385.52    102.72 o 
   7  -3   4     1408.08     1515.91     67.10 o 
   8  -3   4     1768.54     1853.88     79.52 o 
   9  -3   4     1178.14     1308.82     72.07 o 
  10  -3   4      188.08      175.61     40.59 o 
  11  -3   4       27.65      -24.85     30.65 o 
 -12  -2   4      166.33      177.27     49.70 o 
 -11  -2   4      336.91      328.03     60.47 o 
 -10  -2   4      591.69      515.24     67.10 o 
  -9  -2   4     1958.41     2028.66    110.17 o 
  -8  -2   4     1958.87     1649.53     48.03 o 
  -7  -2   4      230.81      261.05     20.78 o 
  -6  -2   4      179.50      134.57     43.90 o 
  -5  -2   4      773.17      704.18     25.57 o 
  -4  -2   4      802.18      844.45     26.53 o 
  -3  -2   4        8.06       13.89      4.85 o 
  -2  -2   4     4433.48     4592.31     61.36 o 
  -1  -2   4     8194.27     7773.37    164.84 o 
   0  -2   4    41987.20    45025.75    922.38 o 
   1  -2   4     6026.85     5867.30    133.37 o 
   2  -2   4    11147.66    11483.61    250.17 o 
   3  -2   4    12807.73    13233.12    288.27 o 
   4  -2   4     1386.61     1413.19     53.02 o 
   5  -2   4      268.23      251.82     28.16 o 
   6  -2   4      171.19      167.33     26.51 o 
   7  -2   4        1.03        2.49     17.40 o 
   8  -2   4      186.64      187.21     33.96 o 
   9  -2   4      394.58      347.91     44.73 o 
  10  -2   4      279.70      304.01     47.22 o 
  11  -2   4      301.56      384.36     55.50 o 
 -12  -1   4       25.67       -5.80     28.16 o 
 -11  -1   4       59.70       58.81     37.28 o 
 -10  -1   4       12.06      -24.85     24.85 o 
  -9  -1   4      789.20      661.86     71.24 o 
  -8  -1   4      736.18      690.25     34.95 o 
  -7  -1   4      784.65      712.64     31.84 o 
  -6  -1   4     7600.55     7368.31    232.77 o 
  -5  -1   4     4139.67     3976.86    108.52 o 
  -4  -1   4     3518.44     3541.98     67.65 o 
  -3  -1   4     8024.15     7165.33    115.57 o 
  -2  -1   4    14320.46    15241.39    185.20 o 
  -1  -1   4      293.06      211.92      8.82 o 
   1  -1   4     1699.64     1911.86     53.84 o 
   2  -1   4     7059.59     7560.48    172.30 o 
   3  -1   4     5272.86     5629.56    137.51 o 
   4  -1   4    13406.60    13972.84    310.64 o 
   5  -1   4     6075.74     6051.20    156.56 o 
   6  -1   4     3110.33     3311.80    106.03 o 
   7  -1   4      626.19      634.53     46.39 o 
   8  -1   4     1170.18     1343.61     68.75 o 
   9  -1   4      757.83      748.01     64.61 o 
  10  -1   4       90.81      116.80     37.28 o 
  11  -1   4        1.02        8.28     33.96 o 
 -13   0   4       98.21      106.03     46.39 o 
 -12   0   4      205.03      179.75     47.22 o 
 -11   0   4      349.05      336.32     57.16 o 
 -10   0   4      333.32      381.05     57.99 o 
  -9   0   4      142.28      143.62     26.51 o 
  -8   0   4      979.56      992.80     39.50 o 
  -7   0   4       75.58       51.16     15.30 o 
  -6   0   4      697.65      561.42     78.28 o 
  -5   0   4       12.49       23.61     22.37 o 
  -4   0   4     1962.49     1727.64     43.49 o 
  -3   0   4    10940.03    11134.04    230.29 o 
  -2   0   4     4920.81     4535.77     75.57 o 
  -1   0   4     2449.36     2762.59     72.07 o 
   1   0   4      533.13      444.83     23.19 o 
   2   0   4     2055.36     2085.82     61.30 o 
   3   0   4     6543.88     6192.85    150.76 o 
   4   0   4     3575.02     3282.81     96.09 o 
   5   0   4        2.26        1.66     16.57 o 
   6   0   4       46.41       65.44     21.54 o 
   7   0   4       37.44       -0.83     18.22 o 
   8   0   4      410.44      389.33     45.56 o 
   9   0   4      609.70      690.03     63.78 o 
  10   0   4      525.97      521.87     58.81 o 
  11   0   4      533.85      579.03     65.44 o 
 -13   1   4       29.62       44.73     47.22 o 
 -12   1   4        0.04       22.37     33.96 o 
 -11   1   4        7.88        9.11     30.65 o 
 -10   1   4      304.19      244.52     28.61 o 
  -9   1   4      512.24      452.55     33.43 o 
  -8   1   4      419.60      373.59     38.10 o 
  -7   1   4     1095.50     1073.39     39.61 o 
  -6   1   4     4015.06     3783.97     87.81 o 
  -5   1   4     4933.48     4853.38     91.64 o 
  -4   1   4     3849.02     3699.24     70.76 o 
  -3   1   4     5097.69     5247.59     70.20 o 
  -2   1   4      687.67      598.83     13.73 o 
  -1   1   4     1401.61     1366.44     23.02 o 
   0   1   4    18025.68    18975.23    312.96 o 
   1   1   4     2528.19     2899.27     76.21 o 
   2   1   4     2340.15     2185.22     65.44 o 
   3   1   4     8219.81     8087.32    190.52 o 
   4   1   4     2227.85     2348.41     79.52 o 
   5   1   4     5496.84     5859.02    159.05 o 
   6   1   4     4069.74     3893.31    122.60 o 
   7   1   4      342.61      420.81     44.73 o 
   8   1   4      340.90      357.02     44.73 o 
   9   1   4       79.90       63.78     28.99 o 
  10   1   4        2.83       20.71     33.13 o 
  11   1   4      102.41      122.60     41.42 o 
 -11   2   4      767.96      713.73     46.75 o 
 -10   2   4      221.40      177.42     25.45 o 
  -9   2   4       47.88       25.52     17.09 o 
  -8   2   4      234.32      265.36     26.26 o 
  -7   2   4      125.36      101.47     21.54 o 
  -6   2   4      954.34      812.58     40.01 o 
  -5   2   4     2250.30     2194.57     40.98 o 
  -4   2   4     5604.94     5569.08     77.66 o 
  -3   2   4    11970.28    11544.04    143.07 o 
  -2   2   4     8437.51     8672.45    108.84 o 
  -1   2   4     9309.09     9046.86    112.04 o 
   0   2   4     4179.85     4216.69     57.64 o 
   1   2   4    28873.02    30128.28    523.94 o 
   2   2   4     3088.22     3058.32     84.49 o 
   3   2   4     1063.42     1105.04     48.87 o 
   4   2   4      185.14      167.33     24.02 o 
   5   2   4      860.58      928.60     48.87 o 
   6   2   4      672.51      738.07     49.70 o 
   7   2   4      909.81      907.89     57.99 o 
   8   2   4      925.54      889.66     59.64 o 
   9   2   4      822.87      928.60     75.38 o 
  10   2   4      186.80      195.49     44.73 o 
  11   2   4      191.45      259.28     52.19 o 
 -11   3   4      119.19      123.09     38.10 o 
 -10   3   4      332.94      370.88     26.36 o 
  -9   3   4     1202.10     1191.23     41.01 o 
  -8   3   4     1968.06     2057.80     62.54 o 
  -7   3   4     1171.78     1132.09     60.47 o 
  -6   3   4     4034.93     3864.00     78.90 o 
  -5   3   4     4218.27     4170.76    103.13 o 
  -4   3   4      138.76      108.32     10.69 o 
  -3   3   4     1006.71      992.75     22.54 o 
  -2   3   4     1155.66     1208.86     23.98 o 
  -1   3   4     1365.32     1379.85     25.27 o 
   0   3   4     3563.79     3187.52     48.41 o 
   1   3   4    11748.74    11838.43    147.27 o 
   2   3   4    14741.89    14732.00    308.98 o 
   3   3   4     6016.40     6078.53    155.73 o 
   4   3   4     4546.33     4269.39    123.43 o 
   5   3   4     1170.87     1112.49     56.33 o 
   6   3   4     2422.39     2266.40     88.63 o 
   7   3   4      385.06      362.82     43.07 o 
   8   3   4        2.88        1.66     21.54 o 
   9   3   4       31.60       -0.83     27.34 o 
  10   3   4       29.24       -8.28     29.82 o 
  11   3   4      109.27      113.49     42.25 o 
 -12   4   4       53.97       33.96     29.82 o 
 -11   4   4      277.71      260.93     43.07 o 
 -10   4   4       47.89       33.09     14.18 o 
  -9   4   4        4.51       -4.11     19.88 o 
  -8   4   4        2.28        0.41     21.12 o 
  -7   4   4      254.42      228.97     43.49 o 
  -6   4   4     2005.50     2068.25     51.97 o 
  -5   4   4     2812.31     2694.75     58.26 o 
  -4   4   4     2035.58     1902.69     50.36 o 
  -3   4   4     8686.06     8289.68    116.81 o 
  -2   4   4     4615.60     4137.50     98.56 o 
  -1   4   4     2518.94     2308.43     44.57 o 
   0   4   4     2797.97     2698.43     50.66 o 
   1   4   4     1898.71     1770.93     38.20 o 
   2   4   4      174.52      238.88     35.21 o 
   3   4   4     1723.85     1620.52     55.09 o 
   4   4   4       32.29       43.07     19.05 o 
   5   4   4      810.88      778.66     49.70 o 
   6   4   4     1043.18      912.03     57.99 o 
   7   4   4      986.54     1002.32     64.61 o 
   8   4   4     1251.40     1047.05     69.58 o 
   9   4   4      684.82      634.53     64.61 o 
  10   4   4      262.85      212.89     44.73 o 
  11   4   4       55.23       48.87     39.76 o 
 -12   5   4      140.39      145.79     39.76 o 
 -11   5   4      258.87      177.27     38.93 o 
 -10   5   4      473.70      458.09     48.87 o 
  -9   5   4      946.09     1002.32     58.81 o 
  -8   5   4     3236.86     3229.37     76.42 o 
  -7   5   4     1131.62     1099.04     38.65 o 
  -6   5   4     1353.09     1271.74     38.34 o 
  -5   5   4     1543.61     1632.93     41.48 o 
  -4   5   4      182.66      174.73     25.27 o 
  -3   5   4      656.45      637.63     18.89 o 
  -2   5   4     1103.98     1082.28     24.58 o 
  -1   5   4     6347.58     6080.87     83.83 o 
   0   5   4    15306.65    15154.94    187.46 o 
   1   5   4     9531.08     9298.27    122.02 o 
   2   5   4     9386.11     9518.86    125.82 o 
   3   5   4     4975.55     4554.04     93.70 o 
   4   5   4     1619.65     1591.38     49.77 o 
   5   5   4       56.52       49.70     20.71 o 
   6   5   4      572.70      544.24     51.36 o 
   7   5   4       98.36      109.34     32.31 o 
   8   5   4      150.91      153.25     38.10 o 
   9   5   4      250.23      247.68     44.73 o 
  10   5   4      244.20      212.06     47.22 o 
 -12   6   4       10.83       -7.46     28.99 o 
 -11   6   4       46.44       27.34     29.82 o 
 -10   6   4        8.44       12.43     24.02 o 
  -9   6   4      603.41      671.80     57.16 o 
  -8   6   4     1110.88     1112.49     59.64 o 
  -7   6   4     1086.76     1094.27     56.33 o 
  -6   6   4     3990.17     3880.89    115.97 o 
  -5   6   4     4229.30     4329.49     80.43 o 
  -4   6   4     2646.18     2726.15     89.46 o 
  -3   6   4     2346.82     2259.47     39.98 o 
  -2   6   4    11742.81    11510.93    220.24 o 
  -1   6   4     1186.90     1145.48     26.74 o 
   0   6   4       52.08       60.25      8.68 o 
   1   6   4      358.05      360.34     17.43 o 
   2   6   4      245.52      238.96     16.69 o 
   3   6   4     1634.34     1673.19     50.60 o 
   4   6   4      922.93      868.12     37.86 o 
   5   6   4     1150.42     1182.90     62.96 o 
   6   6   4     2766.96     2934.89    109.34 o 
   7   6   4     1176.44     1200.30     72.90 o 
   8   6   4      639.99      640.33     63.78 o 
   9   6   4      189.70      169.81     42.25 o 
  10   6   4       33.21       11.60     33.13 o 
 -12   7   4      166.81      149.11     42.25 o 
 -11   7   4      417.17      377.73     54.67 o 
 -10   7   4      530.75      588.97     59.64 o 
  -9   7   4      544.00      581.51     54.67 o 
  -8   7   4      690.90      838.30     56.33 o 
  -7   7   4      634.51      548.38     47.22 o 
  -6   7   4        0.96       33.13     18.22 o 
  -5   7   4       94.13      114.31     25.68 o 
  -4   7   4      579.10      567.43     46.39 o 
  -3   7   4     3467.75     3590.31     79.91 o 
  -2   7   4     6155.80     5878.25     84.88 o 
  -1   7   4     7147.64     7258.46    180.68 o 
   0   7   4     9169.36     8778.61    119.21 o 
   1   7   4     7305.73     7135.37    108.01 o 
   2   7   4     1336.07     1312.45     31.05 o 
   3   7   4     2171.78     2167.34     60.38 o 
   4   7   4     1293.94     1233.45     46.10 o 
   5   7   4        6.77        1.15     13.31 o 
   6   7   4      446.05      503.65     52.19 o 
   7   7   4      311.41      325.55     47.22 o 
   8   7   4      612.16      665.18     67.93 o 
   9   7   4      302.58      273.36     50.53 o 
 -11   8   4       21.04       22.37     29.82 o 
 -10   8   4       60.95      118.46     35.62 o 
  -9   8   4      194.88      218.69     37.28 o 
  -8   8   4      892.46      945.16     59.64 o 
  -7   8   4      669.77      675.12     54.67 o 
  -6   8   4     3332.07     3137.01    108.52 o 
  -5   8   4     2403.12     2466.04     92.78 o 
  -4   8   4     1332.89     1362.66     67.10 o 
  -3   8   4     1061.58     1053.71     40.63 o 
  -2   8   4      815.20      666.19     32.74 o 
  -1   8   4       71.87       74.25     12.76 o 
   0   8   4      706.78      653.68     22.01 o 
   1   8   4      266.90      332.36     19.87 o 
   2   8   4      523.85      514.77     30.15 o 
   3   8   4     2859.44     2720.35     93.61 o 
   4   8   4     2657.98     2549.65    104.79 o 
   5   8   4      960.98     1130.37     49.42 o 
   6   8   4     1334.40     1390.82     74.55 o 
   7   8   4      749.07      757.12     67.93 o 
   8   8   4      153.14      116.80     38.93 o 
   9   8   4      130.25      121.77     38.10 o 
 -11   9   4      314.50      288.27     52.19 o 
 -10   9   4      246.93      382.70     51.36 o 
  -9   9   4       86.41       60.47     28.99 o 
  -8   9   4      206.69      246.85     38.93 o 
  -7   9   4       47.06       51.36     24.02 o 
  -6   9   4      864.06      900.43     56.33 o 
  -5   9   4     1545.96     1284.79     68.75 o 
  -4   9   4     3405.99     3300.90     82.58 o 
  -3   9   4     8019.88     8040.36    191.35 o 
  -2   9   4     6117.73     6426.11    125.44 o 
  -1   9   4     4054.10     4091.76     89.98 o 
   0   9   4     1072.38     1024.27     28.99 o 
   1   9   4     1975.64     2013.96     50.42 o 
   2   9   4      391.09      432.15     30.60 o 
   3   9   4       92.01      122.63     20.05 o 
   4   9   4       97.67       83.21     26.92 o 
   5   9   4       65.88       45.56     19.68 o 
   6   9   4      293.77      362.49     36.68 o 
   7   9   4      279.36      249.34     44.73 o 
   8   9   4      295.73      282.47     49.70 o 
 -11  10   4      109.72      100.23     38.93 o 
 -10  10   4      140.31       72.90     34.79 o 
  -9  10   4      285.95      276.67     45.56 o 
  -8  10   4      562.91      578.20     57.99 o 
  -7  10   4      903.09      958.42     64.61 o 
  -6  10   4     1190.98     1152.25     69.58 o 
  -5  10   4     2046.06     1859.68     87.81 o 
  -4  10   4      444.15      452.29     34.85 o 
  -3  10   4      229.88      242.61     26.36 o 
  -2  10   4        2.77       -9.94     27.34 o 
  -1  10   4       89.14       57.10     16.72 o 
   0  10   4      749.01      743.86     37.49 o 
   1  10   4     1824.31     1753.02     53.15 o 
   2  10   4     1900.30     1979.55     59.69 o 
   3  10   4     2394.42     2531.03     72.22 o 
   4  10   4     1883.21     2110.65    151.18 o 
   5  10   4     1218.33     1255.14    225.73 o 
   6  10   4      604.52      689.39     57.16 o 
   7  10   4      259.58      226.97     45.56 o 
   8  10   4       15.22      -26.51     26.51 o 
 -10  11   4       72.84      107.69     38.93 o 
  -9  11   4        0.80      -10.62     19.62 o 
  -8  11   4       10.21       25.68     28.16 o 
  -7  11   4       53.18      100.23     30.65 o 
  -6  11   4     1141.27      944.84     75.38 o 
  -5  11   4     2300.73     2183.54     78.28 o 
  -4  11   4     1011.46     1038.85     47.99 o 
  -3  11   4      913.59      940.11     67.93 o 
  -2  11   4     1360.21     1346.31     52.09 o 
  -1  11   4     1933.08     1835.96     59.90 o 
   0  11   4      926.32      883.04     77.04 o 
   1  11   4      152.23      138.34     36.45 o 
   2  11   4       15.17       57.99     28.99 o 
   3  11   4      163.19      133.45     22.89 o 
   4  11   4      156.84      141.14     25.00 o 
   5  11   4      493.64      528.09     43.19 o 
   6  11   4      905.35     1134.21     61.08 o 
   7  11   4      735.06      985.75     72.07 o 
  -9  12   4      516.01      462.50     81.59 o 
  -8  12   4      762.33      661.00    101.47 o 
  -7  12   4      654.78      681.55     55.09 o 
  -6  12   4      173.24      167.74     28.99 o 
  -5  12   4      112.07      155.14     44.73 o 
  -4  12   4       68.35      119.08     24.85 o 
  -3  12   4       50.53       54.70     19.30 o 
  -2  12   4       47.82       88.08     22.37 o 
  -1  12   4     1113.51     1177.34     96.50 o 
   0  12   4     2376.46     2357.52    115.97 o 
   2  12   4     1268.49     1248.34     88.63 o 
   3  12   4      944.39      758.78     82.01 o 
   4  12   4     1044.18     1107.52    100.23 o 
   5  12   4      334.96      338.80     64.61 o 
   6  12   4        1.63      -19.46     28.16 o 
  -8  13   4      324.63      308.67     51.77 o 
  -7  13   4      455.83      439.43     51.36 o 
  -6  13   4      727.97      780.23     80.77 o 
  -5  13   4      988.95      857.24     54.32 o 
  -4  13   4     1134.69     1134.63     57.99 o 
  -3  13   4      644.29      643.05     45.73 o 
  -2  13   4     1209.28     1216.13     55.58 o 
  -1  13   4      282.85      209.58     47.22 o 
   0  13   4        9.94       24.02     31.48 o 
   1  13   4       41.33       55.50     36.45 o 
   2  13   4      112.36      139.17     47.22 o 
   3  13   4      371.54      428.26     67.10 o 
   4  13   4      628.60      789.43     89.46 o 
   5  13   4      387.81      355.37     66.27 o 
  -7  14   4       27.64        0.03     21.49 o 
  -6  14   4        5.99      -17.16     17.16 o 
  -5  14   4        2.23        7.34     19.46 o 
  -4  14   4       48.53       13.25     21.67 o 
  -3  14   4      462.31      486.87     49.29 o 
  -2  14   4      924.61     1084.33     94.43 o 
  -1  14   4     1213.70     1178.76    100.23 o 
   0  14   4     1140.02     1108.35    100.23 o 
   1  14   4      926.36     1212.72    107.69 o 
   2  14   4      843.58      868.95     93.61 o 
   3  14   4      290.73      246.85     57.99 o 
  -5  15   4      394.56      401.78     40.92 o 
  -4  15   4      400.78      401.93     41.87 o 
  -3  15   4      183.72      195.49     49.70 o 
  -2  15   4      116.78       86.15     42.25 o 
  -1  15   4        4.89        4.14     33.13 o 
   0  15   4       90.62      122.60     47.22 o 
   1  15   4       50.10       87.81     45.56 o 
   2  15   4      177.59      154.90     53.84 o 
  -3 -16   5      808.21      942.68     94.43 o 
  -2 -16   5      594.54      562.46     74.55 o 
  -1 -16   5      555.02      539.27     70.41 o 
   0 -16   5      320.74      247.68     53.02 o 
   1 -16   5       34.11       53.02     35.62 o 
   2 -16   5        2.58       44.73     33.13 o 
   3 -16   5      135.74       72.90     38.93 o 
   4 -16   5      494.85      499.50     70.41 o 
  -5 -15   5        0.92      -25.68     25.68 o 
  -4 -15   5       55.01       29.82     33.96 o 
  -3 -15   5      272.43      323.06     58.81 o 
  -2 -15   5      863.93      974.16     91.95 o 
  -1 -15   5      976.97      959.25     89.46 o 
   0 -15   5     1119.49     1201.13     86.98 o 
   1 -15   5     1307.70     1132.37     93.61 o 
   2 -15   5      868.61      869.78     84.49 o 
   3 -15   5      385.49      364.48     62.13 o 
   4 -15   5      412.00      444.83     65.44 o 
   5 -15   5      260.30      216.20     50.53 o 
  -6 -14   5      628.33      796.06     88.63 o 
  -5 -14   5     1044.44     1092.61    101.06 o 
  -4 -14   5     1695.27     1838.14    111.83 o 
  -3 -14   5     1007.61     1062.79     94.43 o 
  -2 -14   5      501.58      535.95     67.10 o 
  -1 -14   5      425.99      439.03     61.30 o 
   0 -14   5        5.84       -1.66     29.82 o 
   1 -14   5      618.46      593.94     65.44 o 
   2 -14   5      877.56      848.24     79.52 o 
   3 -14   5     1118.18     1105.04     78.69 o 
   4 -14   5     2094.73     1966.54    107.69 o 
   5 -14   5     2119.61     2189.37    115.14 o 
   6 -14   5     1206.87     1425.61     97.75 o 
   7 -14   5      673.78      709.91     80.35 o 
  -7 -13   5       77.56       85.32     28.04 o 
  -6 -13   5       14.47       59.04     26.28 o 
  -5 -13   5       80.51      129.22     42.25 o 
  -4 -13   5      890.44      842.45     83.66 o 
  -3 -13   5      815.09      863.16     82.84 o 
  -2 -13   5     1047.31     1060.31     76.21 o 
  -1 -13   5     2036.67     1891.98     98.58 o 
   0 -13   5     1977.54     1873.76     97.75 o 
   1 -13   5     2141.37     2045.23    101.06 o 
   2 -13   5     1155.30     1049.54     72.90 o 
   3 -13   5      268.09      369.45     51.36 o 
   4 -13   5       64.74       29.82     28.16 o 
   5 -13   5        1.76       88.63     35.62 o 
   6 -13   5      259.61      297.38     53.02 o 
   7 -13   5      452.88      373.59     59.64 o 
   8 -13   5      410.26      493.70     70.41 o 
  -8 -12   5      208.38      185.99     53.43 o 
  -7 -12   5      710.31      715.62     56.78 o 
  -6 -12   5      908.70      940.90     62.08 o 
  -5 -12   5      789.65      845.22     57.18 o 
  -4 -12   5      982.36     1081.36     56.83 o 
  -3 -12   5      884.21      876.21     53.74 o 
  -2 -12   5        7.94        6.63     26.51 o 
  -1 -12   5      284.21      356.20     49.70 o 
   0 -12   5      454.23      484.59     57.16 o 
   1 -12   5     1804.02     1858.85     92.78 o 
   2 -12   5     1777.11     1752.82     88.63 o 
   3 -12   5     1648.93     1600.40     84.49 o 
   4 -12   5     1905.95     1867.13     95.26 o 
   5 -12   5     1767.34     1756.13     94.43 o 
   6 -12   5      310.38      286.61     48.87 o 
   7 -12   5      490.73      422.47     61.30 o 
   8 -12   5      187.85      264.25     54.67 o 
  -9 -11   5       89.72       61.30     45.56 o 
  -8 -11   5        8.76       37.15     22.17 o 
  -7 -11   5       96.72       82.68     26.93 o 
  -6 -11   5      581.40      624.80     49.62 o 
  -5 -11   5      701.10      828.49     54.76 o 
  -4 -11   5     2309.30     2310.73    197.56 o 
  -3 -11   5     5243.31     5131.48    120.34 o 
  -2 -11   5     4250.05     4263.62    116.80 o 
  -1 -11   5     3891.21     3782.31    136.68 o 
   0 -11   5     1331.79     1332.84     74.55 o 
   1 -11   5      371.11      428.26     49.70 o 
   2 -11   5     1314.85     1134.03     67.10 o 
   3 -11   5        1.24       56.33     26.51 o 
   4 -11   5      868.54      961.73     67.10 o 
   5 -11   5      207.82      219.52     38.93 o 
   7 -11   5      815.07      684.23     71.24 o 
   8 -11   5      822.21      951.79     89.46 o 
   9 -11   5      317.40      366.14     62.13 o 
 -10 -10   5      200.74      222.83     57.99 o 
  -9 -10   5      473.70      503.65     75.38 o 
  -8 -10   5      497.36      487.20     46.85 o 
  -7 -10   5     1134.17     1224.42     64.82 o 
  -6 -10   5      447.54      465.81     42.44 o 
  -5 -10   5       65.41       69.28     21.37 o 
  -4 -10   5      126.01      140.27     25.19 o 
  -3 -10   5       19.75       23.08     17.54 o 
  -2 -10   5       22.97       38.27     17.90 o 
  -1 -10   5     1015.97     1047.03     42.91 o 
   0 -10   5     1498.11     1526.51     49.42 o 
   1 -10   5     4464.65     4312.46    139.17 o 
   2 -10   5     5223.00     4727.47    147.45 o 
   3 -10   5     2663.65     2533.14    101.89 o 
   4 -10   5     2741.58     2736.09    109.34 o 
   5 -10   5     2134.91     2280.49    101.89 o 
   6 -10   5      392.53      420.81     53.02 o 
   7 -10   5       28.39       27.34     27.34 o 
   8 -10   5        7.09       28.16     32.31 o 
   9 -10   5       75.47       17.40     34.79 o 
  10 -10   5      202.39      191.35     53.84 o 
 -10  -9   5        0.30       -9.94     38.93 o 
  -9  -9   5       12.92       -4.97     34.79 o 
  -8  -9   5       40.90       46.54     22.24 o 
  -7  -9   5     1489.58     1467.49     65.03 o 
  -6  -9   5     1011.43      942.18     52.54 o 
  -5  -9   5      757.89      735.74     47.67 o 
  -4  -9   5      923.51      902.17     44.22 o 
  -3  -9   5     1101.67     1028.84     45.39 o 
  -2  -9   5     2196.75     2174.96     63.50 o 
  -1  -9   5     2391.24     2342.02     63.45 o 
   0  -9   5     1073.50     1009.78     59.64 o 
   1  -9   5      132.94      131.08     16.12 o 
   2  -9   5      152.48      190.05     18.39 o 
   3  -9   5       12.86       28.99     21.54 o 
   4  -9   5      199.20      183.90     34.79 o 
   5  -9   5     3527.87     3571.91    129.22 o 
   6  -9   5     2156.95     2192.68    100.23 o 
   7  -9   5     1741.14     1964.05     97.75 o 
   8  -9   5      773.09      838.30     76.21 o 
   9  -9   5      170.59      158.22     45.56 o 
  10  -9   5      222.99      284.96     57.16 o 
 -11  -8   5      121.56      116.80     52.19 o 
 -10  -8   5      305.53      299.87     61.30 o 
  -9  -8   5      664.06      630.39     79.52 o 
  -8  -8   5      686.24      729.79     81.18 o 
  -7  -8   5      970.12     1089.54     56.27 o 
  -6  -8   5      592.76      508.71     40.55 o 
  -5  -8   5      169.68      197.98     25.69 o 
  -4  -8   5       13.75       -8.70     11.71 o 
  -3  -8   5      125.22      152.22     24.44 o 
  -2  -8   5     1968.52     2005.09     58.86 o 
  -1  -8   5     6931.82     6857.45    128.83 o 
   0  -8   5     7581.51     7569.94    135.80 o 
   1  -8   5     3330.57     3097.09     67.67 o 
   2  -8   5     8503.96     8745.87    149.02 o 
   3  -8   5     1613.61     1792.34    106.44 o 
   4  -8   5     1965.79     2078.18     56.33 o 
   5  -8   5     2551.65     2558.82    102.72 o 
   6  -8   5      179.78      182.24     35.62 o 
   7  -8   5      149.49      144.14     35.62 o 
   8  -8   5      304.40      288.27     46.39 o 
   9  -8   5      216.95      202.12     43.90 o 
  10  -8   5      580.49      603.05     71.24 o 
 -11  -7   5        5.40        9.94     38.10 o 
 -10  -7   5       34.19       48.05     38.93 o 
  -9  -7   5      312.03      413.35     66.27 o 
  -8  -7   5      385.52      436.55     62.13 o 
  -7  -7   5     1767.16     1838.54     66.23 o 
  -6  -7   5     3962.67     4062.86    101.07 o 
  -5  -7   5     3288.35     3331.32     86.21 o 
  -4  -7   5     5729.50     5551.33    117.05 o 
  -3  -7   5     2967.77     2883.54     73.11 o 
  -2  -7   5     1859.46     1823.68     53.30 o 
  -1  -7   5      332.50      310.92     28.99 o 
   0  -7   5      171.99      152.12     16.87 o 
   1  -7   5     3155.66     3126.10     65.91 o 
   2  -7   5     1696.91     1757.85     85.74 o 
   3  -7   5     1948.53     2080.74     60.06 o 
   4  -7   5     1441.04     1502.62     42.53 o 
   5  -7   5     2528.79     2629.71     79.94 o 
   6  -7   5      793.31      824.36     34.43 o 
   7  -7   5     1078.06     1254.14     74.55 o 
   8  -7   5     1088.01     1079.36     72.07 o 
   9  -7   5      168.33       84.49     33.96 o 
  10  -7   5        6.97       19.05     33.13 o 
  11  -7   5        0.52        0.83     37.28 o 
 -11  -6   5      156.10      155.73     53.84 o 
 -10  -6   5      411.31      463.88     72.07 o 
  -9  -6   5      439.99      413.35     62.96 o 
  -8  -6   5      200.67      183.07     44.73 o 
  -7  -6   5       40.27       36.45     28.16 o 
  -6  -6   5      141.56      101.93     22.37 o 
  -5  -6   5       41.94       30.24     14.06 o 
  -4  -6   5     4400.03     4209.43     93.29 o 
  -3  -6   5     5413.36     5377.33    107.02 o 
  -2  -6   5    11500.65    11011.65    184.75 o 
  -1  -6   5     8797.89     8728.55    149.36 o 
   0  -6   5     8488.02     8394.14    174.78 o 
   1  -6   5     5673.55     5619.07    116.39 o 
   2  -6   5     3767.27     3739.55     73.22 o 
   3  -6   5     2227.39     2291.25     68.75 o 
   4  -6   5      173.18      156.85     25.68 o 
   5  -6   5       72.91       99.32     14.72 o 
   6  -6   5      836.46      793.70     33.83 o 
   7  -6   5     1532.73     1600.97     78.69 o 
   8  -6   5     1105.91     1080.91     63.37 o 
   9  -6   5      589.22      566.60     62.96 o 
  10  -6   5      652.82      675.95     72.07 o 
  11  -6   5      323.09      329.69     55.50 o 
 -12  -5   5        0.26      -24.85     24.85 o 
 -11  -5   5       51.74       73.72     43.07 o 
 -10  -5   5      531.73      526.01     74.55 o 
  -9  -5   5      650.22      695.83     79.52 o 
  -8  -5   5     1040.12     1022.20     88.63 o 
  -7  -5   5     1775.23     1788.44     97.75 o 
  -6  -5   5     2381.47     2512.04     69.45 o 
  -5  -5   5     2639.53     2480.20     87.81 o 
  -4  -5   5     5536.58     5168.74    103.79 o 
  -3  -5   5      828.74      770.62     32.41 o 
  -2  -5   5       28.07        6.40      9.55 o 
  -1  -5   5     1120.79     1247.61     36.30 o 
   0  -5   5     1764.60     2057.15     46.56 o 
   1  -5   5      350.18      494.25     20.74 o 
   2  -5   5     7145.26     7068.51    119.07 o 
   3  -5   5     6072.52     6683.16    115.76 o 
   4  -5   5     3851.08     4103.04    169.81 o 
   5  -5   5     5816.02     5783.57    108.65 o 
   6  -5   5     1114.61     1122.96     39.37 o 
   7  -5   5      752.74      812.95     36.82 o 
   8  -5   5      655.21      682.35     41.42 o 
   9  -5   5       10.55       27.75     19.33 o 
  10  -5   5       53.91       52.19     32.31 o 
  11  -5   5       81.15       52.19     37.28 o 
 -12  -4   5      280.11      182.24     53.84 o 
 -11  -4   5      326.50      270.05     57.99 o 
 -10  -4   5      174.08      177.27     49.70 o 
  -9  -4   5      332.01      289.10     57.16 o 
  -8  -4   5        0.66       -8.28     23.19 o 
  -7  -4   5       68.55       48.87     29.82 o 
  -6  -4   5      972.97      989.71     30.45 o 
  -5  -4   5     2953.29     3086.67     72.85 o 
  -4  -4   5     4159.02     3880.96     80.95 o 
  -3  -4   5     8372.39     8363.72    142.99 o 
  -2  -4   5     9566.49     9394.92    154.69 o 
  -1  -4   5     7980.95     8002.61    131.11 o 
   0  -4   5     5394.78     5344.91     91.66 o 
   1  -4   5     7875.54     8748.46    151.18 o 
   2  -4   5     1597.56     1659.15     39.38 o 
   3  -4   5      730.31      757.25     36.03 o 
   4  -4   5     2024.05     1938.37     64.61 o 
   5  -4   5     2111.43     2099.90     71.24 o 
   6  -4   5      406.10      425.78     37.28 o 
   7  -4   5     2673.48     2748.51     94.43 o 
   8  -4   5     1898.31     1839.80     78.69 o 
   9  -4   5      526.60      505.30     51.36 o 
  10  -4   5      268.82      322.23     45.56 o 
  11  -4   5      120.17       96.92     38.93 o 
 -12  -3   5       80.11       98.58     43.90 o 
 -11  -3   5      119.25      173.13     50.53 o 
 -10  -3   5      718.70      678.43     80.35 o 
  -9  -3   5     1387.93     1336.15     92.78 o 
  -8  -3   5      480.98      434.06     59.64 o 
  -7  -3   5     1637.14     1812.03     78.28 o 
  -6  -3   5     2560.12     2325.64     94.02 o 
  -5  -3   5      714.58      742.31     27.75 o 
  -4  -3   5       53.06       48.13      7.37 o 
  -3  -3   5      271.17      321.29     18.31 o 
  -2  -3   5     4807.29     5042.40     88.57 o 
  -1  -3   5      574.69      460.47     32.31 o 
   0  -3   5      973.89     1015.03     26.28 o 
   1  -3   5     6215.86     5999.51     99.28 o 
   2  -3   5    12504.14    12593.62    274.19 o 
   3  -3   5     9403.74     9520.39    217.03 o 
   4  -3   5     3561.14     3701.96    101.89 o 
   5  -3   5     4281.38     4313.29    119.28 o 
   6  -3   5     1292.33     1354.38     58.81 o 
   7  -3   5      118.67      102.72     24.85 o 
   8  -3   5        2.87       -7.46     19.88 o 
   9  -3   5       23.76      -12.43     22.37 o 
  10  -3   5      364.36      389.33     50.53 o 
  11  -3   5      206.04      202.12     44.73 o 
 -12  -2   5      139.30      156.56     48.05 o 
 -11  -2   5       78.54       35.62     38.10 o 
 -10  -2   5       81.66       88.63     38.93 o 
  -9  -2   5       12.55       -0.83     27.34 o 
  -8  -2   5        7.60      -11.25     11.25 o 
  -7  -2   5     2238.21     1949.60     51.68 o 
  -6  -2   5     3242.12     3239.65     70.02 o 
  -5  -2   5     5018.90     4914.02     99.82 o 
  -4  -2   5    23090.07    23619.64    562.05 o 
  -3  -2   5    16077.42    17142.63    251.96 o 
  -2  -2   5     2724.64     2636.42     49.76 o 
  -1  -2   5     1016.85      809.21     20.83 o 
   0  -2   5     4838.64     5102.72    115.14 o 
   1  -2   5       48.99       41.42     10.77 o 
   2  -2   5       63.01      111.00     16.57 o 
   3  -2   5     5569.15     5659.38    139.17 o 
   4  -2   5     4528.95     4651.26    123.43 o 
   5  -2   5     8061.08     7888.51    194.67 o 
   6  -2   5     3504.50     3530.49    109.34 o 
   7  -2   5     2504.90     2693.84     96.09 o 
   8  -2   5     1428.29     1573.89     75.38 o 
   9  -2   5      596.90      569.91     56.33 o 
  10  -2   5      153.75      186.38     40.59 o 
  11  -2   5       59.18       12.43     33.13 o 
 -13  -1   5       82.51      124.25     44.73 o 
 -12  -1   5      168.36      139.17     47.22 o 
 -11  -1   5      202.58      171.47     48.05 o 
 -10  -1   5      740.43      649.44     74.55 o 
  -9  -1   5     3071.36     2872.15    132.12 o 
  -8  -1   5     1534.29     1591.14     50.24 o 
  -7  -1   5      437.60      471.92     29.20 o 
  -6  -1   5      350.56      343.28     23.71 o 
  -5  -1   5      165.98      171.47     16.06 o 
  -4  -1   5     1885.10     2103.46     47.29 o 
  -3  -1   5      375.74      382.79     18.06 o 
  -2  -1   5     3623.14     3390.68     46.48 o 
  -1  -1   5     5499.30     6044.20     94.94 o 
   0  -1   5     1765.11     1643.47     50.53 o 
   1  -1   5     1442.51     1306.33     44.73 o 
   2  -1   5    12248.61    12850.41    281.64 o 
   3  -1   5     8107.49     8209.09    192.18 o 
   4  -1   5     2054.94     2010.44     69.58 o 
   5  -1   5     1656.15     1906.89     72.90 o 
   6  -1   5        0.01      -13.25     13.25 o 
   7  -1   5      700.70      695.00     48.87 o 
   8  -1   5      552.32      561.63     53.02 o 
   9  -1   5      352.68      342.94     46.39 o 
  10  -1   5      835.09      859.84     74.55 o 
  11  -1   5      325.27      363.65     55.50 o 
 -13   0   5        8.58       19.88     33.13 o 
 -12   0   5       52.71       70.41     37.28 o 
 -11   0   5       14.00       13.25     30.65 o 
 -10   0   5      214.84      150.76     41.42 o 
  -9   0   5     1991.38     1930.90     60.06 o 
  -8   0   5     2031.07     1951.52     71.24 o 
  -7   0   5     4054.78     4127.15     88.13 o 
  -6   0   5     4393.02     4124.10     84.59 o 
  -5   0   5     3560.57     3591.05     73.23 o 
  -4   0   5     5247.41     5120.86    153.66 o 
  -3   0   5    12441.00    12437.70    129.61 o 
  -2   0   5      784.10      591.35     20.05 o 
  -1   0   5     4074.01     4080.32    114.73 o 
   0   0   5     5800.09     6341.13    146.62 o 
   1   0   5     4316.77     4529.49    111.83 o 
   2   0   5     1981.78     1707.26     56.33 o 
   3   0   5     8483.13     8365.65    197.15 o 
   4   0   5     5650.96     6029.66    155.73 o 
   5   0   5     8304.64     8113.83    202.95 o 
   6   0   5      977.95      967.53     52.19 o 
   7   0   5      896.15     1007.29     59.64 o 
   8   0   5      768.69      801.86     55.50 o 
   9   0   5      214.97      260.11     42.25 o 
  10   0   5        6.15       28.99     32.31 o 
  11   0   5       10.14        3.31     35.62 o 
 -12   1   5      350.78      385.19     61.30 o 
 -11   1   5      253.70      251.82     51.36 o 
 -10   1   5      739.19      749.78     55.91 o 
  -9   1   5      282.17      334.44     30.17 o 
  -8   1   5      183.21      185.69     22.09 o 
  -7   1   5      144.75      166.99     20.90 o 
  -6   1   5      527.50      566.84     30.17 o 
  -5   1   5       10.52       28.99     10.72 o 
  -4   1   5     4232.87     4084.53     59.63 o 
  -3   1   5     2518.21     2676.54     55.82 o 
  -2   1   5     6093.13     6440.60    106.78 o 
  -1   1   5    27355.67    28396.92    331.38 o 
   0   1   5    33708.02    34939.71    513.17 o 
   1   1   5    14438.27    14960.25    323.06 o 
   2   1   5    11541.34    11851.40    264.25 o 
   3   1   5     3527.14     3569.42    101.06 o 
   4   1   5        1.49       14.08     14.91 o 
   5   1   5       37.77       15.74     15.74 o 
   6   1   5      318.93      246.02     33.96 o 
   7   1   5      844.58      909.54     57.99 o 
   8   1   5     1347.84     1493.54     77.87 o 
   9   1   5      722.47      677.60     63.78 o 
  10   1   5      863.64      948.48     78.69 o 
  11   1   5      626.08      526.84     63.78 o 
 -12   2   5        4.26       15.74     32.31 o 
 -11   2   5       30.59       43.72     21.46 o 
 -10   2   5      437.14      504.96     29.61 o 
  -9   2   5     1153.96     1093.66     45.58 o 
  -8   2   5       58.74       73.51     12.85 o 
  -7   2   5     2218.92     2264.80     47.03 o 
  -6   2   5     5954.67     6061.56     89.70 o 
  -5   2   5     2611.27     2497.76     44.38 o 
  -4   2   5     2702.44     2584.63     60.30 o 
  -3   2   5     2498.89     2704.00     57.35 o 
  -2   2   5      550.90      536.48     15.35 o 
  -1   2   5       12.04       19.93      5.36 o 
   0   2   5     4737.16     4655.04     64.47 o 
   1   2   5    11324.86    11440.38    262.18 o 
   2   2   5    11500.77    11881.22    266.73 o 
   3   2   5    11351.98    11896.13    272.53 o 
   4   2   5     1966.39     1748.68     67.93 o 
   5   2   5     4749.70     4810.31    139.99 o 
   6   2   5     2353.70     2212.56     87.81 o 
   7   2   5      346.77      374.42     44.73 o 
   8   2   5      286.07      318.09     44.73 o 
   9   2   5       17.15       27.34     28.16 o 
  10   2   5      177.95      101.06     38.93 o 
  11   2   5      210.18      144.96     44.73 o 
 -11   3   5      324.90      370.95     74.97 o 
 -10   3   5       70.95       72.72     21.30 o 
  -9   3   5       53.39       50.69     14.55 o 
  -8   3   5      205.54      195.84     20.39 o 
  -7   3   5       58.38       28.30     10.48 o 
  -6   3   5     1418.75     1361.52     33.79 o 
  -5   3   5     2801.57     2789.59     62.79 o 
  -4   3   5    14590.57    15713.34    195.04 o 
  -3   3   5    15754.72    16393.81    200.66 o 
  -2   3   5     3164.27     2946.83     45.74 o 
  -1   3   5     5733.08     5508.98     74.91 o 
   0   3   5     3860.35     3741.64     55.53 o 
   1   3   5     8640.43     8799.20    114.64 o 
   2   3   5     2366.27     2401.07     65.03 o 
   3   3   5     1536.75     1563.95     62.13 o 
   4   3   5     1986.41     1954.11     74.55 o 
   5   3   5     1220.18     1196.16     61.30 o 
   6   3   5     1103.92     1163.02     65.44 o 
   7   3   5     2128.38     2205.10     94.43 o 
   8   3   5     2376.31     2402.26    105.20 o 
   9   3   5      936.85      912.03     76.21 o 
  10   3   5      184.45      168.16     44.73 o 
  11   3   5       63.94       32.31     35.62 o 
 -12   4   5      113.76      136.68     36.45 o 
 -11   4   5      130.82      114.31     33.96 o 
 -10   4   5      490.44      501.16     52.19 o 
  -9   4   5     1572.61     1578.63     45.44 o 
  -8   4   5     1682.14     1673.38     42.84 o 
  -7   4   5     1696.63     1747.56     54.41 o 
  -6   4   5     4239.55     4310.22     79.60 o 
  -5   4   5     2753.07     2713.96     49.23 o 
  -4   4   5      696.61      693.50     21.33 o 
  -3   4   5     2203.49     2436.87     42.65 o 
  -2   4   5     2791.79     2826.06     46.15 o 
  -1   4   5     2865.99     2716.08     44.34 o 
   0   4   5     2624.46     2422.52     43.05 o 
   1   4   5     6750.62     6557.80     90.31 o 
   2   4   5    15306.07    15783.53    250.04 o 
   3   4   5     3615.79     3567.19     78.58 o 
   4   4   5     1763.82     1829.86     73.72 o 
   5   4   5     2117.16     2130.55     86.15 o 
   6   4   5     1834.72     2027.01     89.46 o 
   7   4   5      259.33      225.32     41.42 o 
   8   4   5       33.81       51.36     29.82 o 
   9   4   5      151.17      128.40     38.10 o 
  10   4   5      193.88      168.16     44.73 o 
 -12   5   5       88.60       58.81     33.13 o 
 -11   5   5       89.51       12.43     26.51 o 
 -10   5   5       57.81       14.08     23.19 o 
  -9   5   5       36.48       51.36     23.19 o 
  -8   5   5       27.21       51.36     12.90 o 
  -7   5   5     1092.71     1112.82     39.75 o 
  -6   5   5     1409.05     1295.33     33.60 o 
  -5   5   5     3229.43     3531.02     59.90 o 
  -4   5   5     4056.69     3740.53     60.33 o 
  -3   5   5     6487.26     5929.61     84.96 o 
  -2   5   5     1733.30     1649.42     33.05 o 
  -1   5   5     3711.26     3749.63     58.22 o 
   0   5   5      619.56      584.72     27.31 o 
   1   5   5      243.48      268.15     15.10 o 
   2   5   5      550.01      535.91     28.25 o 
   3   5   5      928.96      895.07     36.26 o 
   4   5   5      798.30      784.46     47.22 o 
   5   5   5     3032.54     3037.61    107.69 o 
   6   5   5     2351.74     2268.89     96.92 o 
   7   5   5     2012.34     1925.95     91.12 o 
   8   5   5     1122.56     1041.25     71.24 o 
   9   5   5      229.36      238.57     45.56 o 
  10   5   5       54.26       58.81     33.13 o 
 -12   6   5      257.79      212.89     44.73 o 
 -11   6   5      116.34      196.32     41.42 o 
 -10   6   5      376.65      290.76     45.56 o 
  -9   6   5      855.26      974.15     77.45 o 
  -8   6   5      868.96      852.17     91.95 o 
  -7   6   5      581.59      626.86     34.40 o 
  -6   6   5      438.90      440.96     37.28 o 
  -5   6   5      439.69      473.23     23.96 o 
  -4   6   5      782.15      843.73     46.19 o 
  -3   6   5      619.73      583.36     19.59 o 
  -2   6   5     2813.65     2497.54     54.48 o 
  -1   6   5     5958.25     5914.43    112.05 o 
   0   6   5     6516.95     6416.32     91.19 o 
   1   6   5     3570.72     3573.71     59.90 o 
   2   6   5     5045.61     4854.56     74.84 o 
   3   6   5     2944.31     2831.21     70.41 o 
   4   6   5     1278.56     1301.90     47.28 o 
   5   6   5      394.40      418.32     45.56 o 
   6   6   5        8.01        6.63     21.54 o 
   7   6   5      195.17      163.19     38.93 o 
   8   6   5      376.79      392.64     52.19 o 
   9   6   5      138.35      106.86     34.79 o 
  10   6   5      290.13      374.42     56.33 o 
 -12   7   5        9.73       60.47     35.62 o 
 -11   7   5        7.81       27.34     30.65 o 
 -10   7   5       10.42       11.60     27.34 o 
  -9   7   5      357.20      370.28     33.06 o 
  -8   7   5      333.24      322.94     63.78 o 
  -7   7   5     1248.15     1226.94     49.29 o 
  -6   7   5     2666.43     2601.55     94.43 o 
  -5   7   5     2535.84     2384.18    180.17 o 
  -4   7   5     1628.69     1717.31     88.64 o 
  -3   7   5     3576.10     3611.87     59.35 o 
  -2   7   5     1495.58     1386.94     36.18 o 
  -1   7   5      750.60      833.68     24.44 o 
   0   7   5      255.39      266.95     16.59 o 
   1   7   5       10.76       14.42      8.12 o 
   2   7   5       35.23       46.47      9.53 o 
   3   7   5      944.71      964.50     39.51 o 
   4   7   5     2754.72     2835.13     76.42 o 
   5   7   5     2448.76     2678.10    103.55 o 
   6   7   5     1111.80     1327.87     73.72 o 
   7   7   5      644.63      641.98     62.96 o 
   8   7   5      430.73      421.64     54.67 o 
   9   7   5      163.29      133.37     38.10 o 
 -11   8   5      259.86      198.81     44.73 o 
 -10   8   5      295.97      260.11     48.05 o 
  -9   8   5      535.47      539.53     39.71 o 
  -8   8   5      189.34      210.66     26.86 o 
  -7   8   5       25.76       35.97     15.90 o 
  -6   8   5        9.81       38.39     16.72 o 
  -5   8   5       80.41       85.73     21.95 o 
  -4   8   5     1976.37     1953.36     57.69 o 
  -3   8   5     3555.80     3405.05     79.91 o 
  -2   8   5     3132.77     3104.07     73.63 o 
  -1   8   5     4638.93     4529.49     72.39 o 
   0   8   5     2549.98     2501.79     48.32 o 
   1   8   5     2038.79     2033.98     42.71 o 
   2   8   5     4116.92     4159.45     92.57 o 
   3   8   5     1359.23     1394.12     49.76 o 
   4   8   5       12.94        7.85     14.61 o 
   5   8   5      104.65      115.09     21.67 o 
   6   8   5      145.37      175.61     38.10 o 
   7   8   5      346.70      373.59     51.36 o 
   8   8   5      463.65      569.91     63.78 o 
   9   8   5      235.67      256.79     48.87 o 
 -11   9   5        8.46      -12.43     24.85 o 
 -10   9   5      120.96      144.96     38.93 o 
  -9   9   5      564.01      561.52     63.78 o 
  -8   9   5      499.26      508.33     39.04 o 
  -7   9   5      706.04      710.09     44.82 o 
  -6   9   5     1919.53     1773.74     60.78 o 
  -5   9   5     1919.59     1931.60     61.79 o 
  -4   9   5      485.55      436.60     33.68 o 
  -3   9   5      939.66      875.85     40.63 o 
  -2   9   5      139.86      140.82     21.46 o 
  -1   9   5       29.20       32.69     15.09 o 
   0   9   5       17.49       22.17      9.78 o 
   1   9   5     1432.65     1386.33     38.74 o 
   2   9   5     4734.09     4695.01    118.04 o 
   3   9   5     3643.82     3809.65    119.28 o 
   4   9   5     2364.36     2438.43    144.96 o 
   5   9   5     1770.02     1831.25     81.59 o 
   6   9   5      695.42      670.15     62.96 o 
   7   9   5      141.89      144.14     38.10 o 
   8   9   5       21.75       23.19     31.48 o 
 -10  10   5       80.30       23.19     29.82 o 
  -9  10   5       51.15       64.25     23.09 o 
  -8  10   5       31.13       42.36     19.68 o 
  -7  10   5       90.63      106.66     23.00 o 
  -6  10   5      597.32      574.76     41.73 o 
  -5  10   5      516.56      527.00     38.95 o 
  -4  10   5      409.35      477.98     38.93 o 
  -3  10   5     1947.44     2112.08     65.15 o 
  -2  10   5     1108.13     1105.12     45.64 o 
  -1  10   5     2656.70     2640.87     70.81 o 
   0  10   5     3310.29     3377.83     81.60 o 
   1  10   5      346.04      371.11     51.36 o 
   2  10   5      104.51       96.87     18.50 o 
   3  10   5       59.29       46.28     17.71 o 
   4  10   5       66.95       55.38     19.10 o 
   5  10   5      150.36      168.23     27.12 o 
   6  10   5      122.83      157.39     37.28 o 
   7  10   5      324.99      448.97     55.50 o 
 -10  11   5       89.65       11.60     29.82 o 
  -9  11   5      445.39      368.62     55.50 o 
  -8  11   5      352.18      290.99     35.01 o 
  -7  11   5      509.61      436.82     38.66 o 
  -6  11   5      480.38      538.66     60.47 o 
  -5  11   5      400.19      384.19     36.89 o 
  -4  11   5       84.93       36.45     19.88 o 
  -3  11   5        7.30        2.39     16.10 o 
  -2  11   5       33.35       23.11     26.09 o 
  -1  11   5      398.99      371.60     32.03 o 
   0  11   5     2095.36     2107.36    104.37 o 
   1  11   5     1215.99     1110.01     77.04 o 
   2  11   5     1835.11     2015.41    107.69 o 
   3  11   5     1049.36     1110.84     93.61 o 
   4  11   5      457.97      494.27     43.90 o 
   5  11   5      717.26      788.74     52.54 o 
   6  11   5      486.94      437.09     42.27 o 
  -9  12   5        1.45       11.60     26.51 o 
  -8  12   5        1.81      -13.31     33.55 o 
  -7  12   5      163.91       84.13     25.47 o 
  -6  12   5      977.77      950.57     78.28 o 
  -5  12   5     1538.22     1482.23     60.57 o 
  -4  12   5     1458.53     1470.22     83.66 o 
  -3  12   5     1225.20     1340.01     71.65 o 
  -2  12   5     1179.40     1244.25     88.63 o 
  -1  12   5     1211.33     1084.33     89.46 o 
   0  12   5      607.13      598.91     70.41 o 
   1  12   5       13.60        5.80     28.99 o 
   2  12   5      303.28      298.21     56.33 o 
   3  12   5      120.40      156.56     48.05 o 
   4  12   5      159.52      179.75     48.87 o 
   5  12   5      547.24      700.80     85.32 o 
  -8  13   5      371.90      434.81     43.03 o 
  -7  13   5      207.51      149.77     30.98 o 
  -6  13   5      193.39      179.11     31.03 o 
  -5  13   5       33.86        2.38     20.87 o 
  -4  13   5       16.23       32.77     21.58 o 
  -3  13   5      203.51      271.36     33.73 o 
  -2  13   5      299.26      376.21     36.82 o 
  -1  13   5     1157.23     1143.97     96.09 o 
   0  13   5     2212.04     2231.61    122.60 o 
   1  13   5      866.43      803.51     84.49 o 
   2  13   5      806.68      888.01     91.12 o 
   3  13   5      718.02      931.08     96.92 o 
   4  13   5      195.73      275.02     59.64 o 
  -7  14   5      289.68      248.84     34.78 o 
  -6  14   5      448.78      468.32     44.33 o 
  -5  14   5      464.25      495.26     44.74 o 
  -4  14   5      554.40      562.71     46.75 o 
  -3  14   5      523.44      482.12     42.33 o 
  -2  14   5      189.33      126.74     44.73 o 
  -1  14   5       18.49       21.54     37.28 o 
   0  14   5        7.01      -11.60     34.79 o 
   1  14   5        2.99       -7.46     34.79 o 
   2  14   5      154.01      128.40     48.05 o 
   3  14   5      367.11      413.35     69.58 o 
  -5  15   5       56.87       40.65     25.06 o 
  -4  15   5      357.11      382.94     41.80 o 
  -3  15   5      788.89      952.62     94.43 o 
  -2  15   5      731.93      685.89     82.01 o 
  -1  15   5      808.76      829.19     91.12 o 
   0  15   5      874.06     1038.77    101.06 o 
   1  15   5      554.63      754.64     91.12 o 
  -3 -16   6      120.88      121.77     41.42 o 
  -2 -16   6      255.67      188.87     49.70 o 
  -1 -16   6      437.78      424.12     62.96 o 
   0 -16   6     1010.65      984.92     91.95 o 
   1 -16   6     1074.88     1285.62    103.55 o 
   2 -16   6      747.33      780.32     81.18 o 
   3 -16   6      454.63      390.16     62.13 o 
  -5 -15   6      757.65      822.57     87.81 o 
  -4 -15   6      782.97      828.36     86.98 o 
  -3 -15   6      831.11      932.74     91.95 o 
  -2 -15   6      970.97      936.05     88.63 o 
  -1 -15   6      414.02      508.62     67.93 o 
   0 -15   6       27.23       51.36     32.31 o 
   1 -15   6       54.93       82.01     33.96 o 
   2 -15   6      395.88      367.79     57.16 o 
   3 -15   6      585.67      509.44     65.44 o 
   4 -15   6      640.08      616.30     74.55 o 
   5 -15   6      741.74      634.53     74.55 o 
  -6 -14   6        1.91      -17.40     28.16 o 
  -5 -14   6        4.97      -21.54     28.16 o 
  -4 -14   6        9.41       13.25     32.31 o 
  -3 -14   6      265.84      287.44     53.02 o 
  -2 -14   6      795.72      873.10     82.01 o 
  -1 -14   6      939.06      861.50     78.69 o 
   0 -14   6     1517.05     1524.19     91.95 o 
   1 -14   6     2114.11     2051.03    105.20 o 
   2 -14   6      700.24      762.09     75.38 o 
   3 -14   6      240.71      252.65     47.22 o 
   4 -14   6      618.59      666.00     72.90 o 
   5 -14   6      107.54      127.57     42.25 o 
   6 -14   6       40.29       20.71     37.28 o 
  -7 -13   6      600.68      669.68     56.84 o 
  -6 -13   6      660.51      691.91    102.30 o 
  -5 -13   6     1122.19     1217.91     65.25 o 
  -4 -13   6      979.40     1159.71     96.92 o 
  -3 -13   6      635.56      568.26     67.10 o 
  -2 -13   6       95.08       90.29     35.62 o 
  -1 -13   6       78.31       57.16     33.13 o 
   0 -13   6      206.06      241.88     44.73 o 
   1 -13   6      922.88      981.61     80.35 o 
   2 -13   6     1047.16     1096.75     76.21 o 
   3 -13   6     2116.96     1836.48     97.75 o 
   4 -13   6     2072.56     1790.92     96.92 o 
   5 -13   6      919.56      934.39     82.84 o 
   6 -13   6      748.11      758.78     78.69 o 
   7 -13   6      516.04      553.35     72.07 o 
  -8 -12   6       11.78       -3.81     43.90 o 
  -7 -12   6        8.05      -19.30     19.30 o 
  -6 -12   6       57.57       56.71     24.85 o 
  -5 -12   6      601.47      570.47     48.32 o 
  -4 -12   6     1222.02     1263.77    129.22 o 
  -3 -12   6     1727.30     1811.07     67.50 o 
  -2 -12   6     1647.52     1668.33     90.29 o 
  -1 -12   6     1619.45     1580.52     85.32 o 
   0 -12   6     1936.44     1771.87     91.12 o 
   1 -12   6     3243.71     2921.64    117.63 o 
   2 -12   6     1298.67     1241.72     76.21 o 
   3 -12   6       66.17       44.73     26.51 o 
   4 -12   6       14.52        2.49     24.02 o 
   5 -12   6       57.92       72.90     33.96 o 
   6 -12   6      714.95      606.36     67.10 o 
   7 -12   6      709.25      736.42     77.87 o 
   8 -12   6      551.68      555.83     73.72 o 
  -9 -11   6      236.82      211.23     57.16 o 
  -8 -11   6      600.50      680.03     92.36 o 
  -7 -11   6     1303.08     1405.22    144.14 o 
  -6 -11   6     1121.09     1206.22     60.04 o 
  -5 -11   6      954.82     1027.53     60.57 o 
  -4 -11   6      722.75      819.65     92.78 o 
  -3 -11   6       24.45       30.61     19.03 o 
  -2 -11   6      160.01      211.41     77.45 o 
  -1 -11   6     1167.09     1077.11     45.91 o 
   0 -11   6     2977.41     2953.95    116.80 o 
   1 -11   6     4585.71     4010.94    137.51 o 
   2 -11   6     3726.76     3358.19    123.43 o 
   3 -11   6     2751.75     2606.03    106.03 o 
   4 -11   6     2134.35     2070.08     96.09 o 
   5 -11   6     1108.49     1063.62     72.07 o 
   6 -11   6      413.88      409.21     55.50 o 
   7 -11   6      285.64      306.49     53.84 o 
   8 -11   6       30.04       68.75     36.45 o 
   9 -11   6      333.41      360.34     62.96 o 
 -10 -10   6       35.12       82.84     44.73 o 
  -9 -10   6        3.88       -3.31     34.79 o 
  -8 -10   6       16.09       23.95     22.27 o 
  -7 -10   6       86.08       79.13     25.11 o 
  -6 -10   6      888.18      833.96     54.71 o 
  -5 -10   6     2437.02     2608.41     82.81 o 
  -4 -10   6     1181.50     1138.45     51.23 o 
  -3 -10   6     5436.62     5319.14    119.77 o 
  -2 -10   6     6414.18     6247.99    130.30 o 
  -1 -10   6     3668.40     3432.38     83.98 o 
   0 -10   6     1292.60     1150.57     85.32 o 
   1 -10   6      346.36      372.76     42.25 o 
   2 -10   6       65.27       58.81     24.02 o 
   3 -10   6      350.06      313.95     43.07 o 
   4 -10   6      894.68      917.83     62.13 o 
   5 -10   6       78.74       82.84     31.48 o 
   6 -10   6     1795.29     1803.35     92.78 o 
   7 -10   6     1709.68     1665.01     94.43 o 
   8 -10   6      760.15      747.18     77.04 o 
   9 -10   6      670.02      627.07     74.55 o 
 -10  -9   6      330.18      333.00     65.44 o 
  -9  -9   6      272.35      186.38     55.50 o 
  -8  -9   6      715.20      881.38     59.32 o 
  -7  -9   6     1313.12     1356.23     63.37 o 
  -6  -9   6      361.19      387.87     37.43 o 
  -5  -9   6      196.01      186.86     27.95 o 
  -4  -9   6       46.00       27.29     16.10 o 
  -3  -9   6      715.07      693.81     42.75 o 
  -2  -9   6     1601.18     1676.17     70.00 o 
  -1  -9   6     2915.17     2951.72     89.05 o 
   0  -9   6     6190.86     5884.26    114.96 o 
   1  -9   6     7544.65     6987.22    224.07 o 
   2  -9   6     3345.12     3225.10     72.18 o 
   3  -9   6     2053.25     1994.70     86.15 o 
   4  -9   6     3430.86     3591.79    126.74 o 
   5  -9   6      477.11      448.97     50.53 o 
   6  -9   6       36.83       67.93     33.13 o 
   7  -9   6       52.26       60.47     32.31 o 
   8  -9   6       22.78       32.31     29.82 o 
   9  -9   6      241.71      181.41     48.87 o 
  10  -9   6      279.11      304.01     57.99 o 
 -11  -8   6        9.16        6.63     42.25 o 
 -10  -8   6       24.15      -24.85     32.31 o 
  -9  -8   6        2.63       11.60     30.65 o 
  -8  -8   6      337.32      360.34     60.47 o 
  -7  -8   6     1443.90     1301.35     89.88 o 
  -6  -8   6     2604.74     2611.86     79.49 o 
  -5  -8   6     3199.88     3169.99     86.06 o 
  -4  -8   6     3761.18     3735.37     92.14 o 
  -3  -8   6     1256.50     1314.19     55.91 o 
  -2  -8   6     3807.81     3824.59     87.56 o 
  -1  -8   6     5570.09     5552.40    110.38 o 
   0  -8   6      167.44      192.00     19.22 o 
   1  -8   6        1.54        6.02     14.91 o 
   2  -8   6      739.09      678.79     50.94 o 
   3  -8   6     2184.57     2372.87     58.61 o 
   4  -8   6     4376.10     4696.93    112.66 o 
   5  -8   6     6745.73     6950.80    200.46 o 
   6  -8   6     5996.49     6149.77    188.04 o 
   7  -8   6     2536.48     2333.50    106.03 o 
   8  -8   6      434.65      440.69     56.33 o 
   9  -8   6      195.46      208.75     46.39 o 
  10  -8   6      154.04      123.43     42.25 o 
 -11  -7   6      194.19       52.19     45.56 o 
 -10  -7   6      635.98      723.16     90.29 o 
  -9  -7   6      567.66      499.50     71.24 o 
  -8  -7   6      466.06      505.30     67.10 o 
  -7  -7   6      361.05      374.77     34.82 o 
  -6  -7   6       21.99       24.26     16.04 o 
  -5  -7   6      310.93      260.00     27.66 o 
  -4  -7   6       42.73       84.11     17.54 o 
  -3  -7   6     3361.35     3238.26     78.58 o 
  -2  -7   6    10096.57     9732.26    243.12 o 
  -1  -7   6     5805.62     5976.90    220.34 o 
   0  -7   6    10134.03    10062.29    168.69 o 
   1  -7   6     6221.60     6183.25    112.08 o 
   2  -7   6     6408.11     6447.03    130.05 o 
   3  -7   6     2049.52     2156.00     53.87 o 
   4  -7   6     1603.64     1651.30     46.75 o 
   5  -7   6      795.59      807.73     33.83 o 
   6  -7   6     3600.41     3500.26     80.95 o 
   7  -7   6     1743.03     1759.45     89.46 o 
   8  -7   6      292.32      335.49     48.05 o 
   9  -7   6      615.13      733.10     72.90 o 
  10  -7   6      412.04      415.01     60.47 o 
 -11  -6   6       13.06       38.93     38.93 o 
 -10  -6   6      293.19      287.44     62.13 o 
  -9  -6   6      681.90      839.13     88.63 o 
  -8  -6   6     2037.63     1800.03    104.37 o 
  -7  -6   6     2632.30     2589.17     76.42 o 
  -6  -6   6     1671.20     1798.20     59.71 o 
  -5  -6   6     3360.65     3161.41     78.95 o 
  -4  -6   6     3113.42     3302.90     92.36 o 
  -3  -6   6     1768.19     1733.24     78.69 o 
  -2  -6   6      535.75      495.76     33.13 o 
  -1  -6   6      137.26      124.39     15.82 o 
   0  -6   6      640.42      624.29     25.77 o 
   1  -6   6     2652.93     2686.88     84.08 o 
   2  -6   6     1432.26     1522.72     51.77 o 
   3  -6   6     5600.78     5918.56    107.80 o 
   4  -6   6     7631.62     7867.79    138.45 o 
   5  -6   6     2270.41     2338.36     65.03 o 
   6  -6   6     1085.91     1004.47     76.21 o 
   7  -6   6      756.76      844.62     40.89 o 
   8  -6   6      302.64      319.45     30.55 o 
   9  -6   6        0.74       20.71     30.65 o 
  10  -6   6       12.86       -4.14     33.96 o 
  11  -6   6       12.22        0.00     32.31 o 
 -12  -5   6       74.31       52.19     39.76 o 
 -11  -5   6      308.62      309.81     62.13 o 
 -10  -5   6      556.98      611.33     82.84 o 
  -9  -5   6      255.43      233.60     53.02 o 
  -8  -5   6      174.22      223.66     47.22 o 
  -7  -5   6       39.27       61.30     28.99 o 
  -6  -5   6      186.35      160.08     35.21 o 
  -5  -5   6     4413.93     4614.79     98.26 o 
  -4  -5   6     7638.00     7480.80    137.64 o 
  -3  -5   6     7027.14     6819.50    123.92 o 
  -2  -5   6     8157.07     8039.95    330.52 o 
  -1  -5   6    18047.37    17647.03    271.41 o 
   0  -5   6     2757.50     2786.41    115.14 o 
   1  -5   6    14092.34    14941.36    231.66 o 
   2  -5   6     1344.69     1315.98     55.91 o 
   3  -5   6        2.34       18.71      9.75 o 
   4  -5   6      571.83      589.26     26.86 o 
   5  -5   6      127.34      126.65     17.69 o 
   6  -5   6     1252.46     1283.22     44.58 o 
   7  -5   6     2070.58     2027.01     80.35 o 
   8  -5   6      901.04      938.54     57.99 o 
   9  -5   6      728.17      848.24     58.81 o 
  10  -5   6      606.85      590.62     67.10 o 
  11  -5   6      189.33      134.19     46.39 o 
 -12  -4   6        2.86       -9.94     33.96 o 
 -11  -4   6      158.71      136.68     48.05 o 
 -10  -4   6      605.98      555.00     75.38 o 
  -9  -4   6      613.46      638.67     77.87 o 
  -8  -4   6      525.28      501.16     67.10 o 
  -7  -4   6     2668.97     2857.86    126.74 o 
  -6  -4   6     2873.97     2787.50    118.87 o 
  -5  -4   6     1852.10     1869.79     52.38 o 
  -4  -4   6     3286.83     3132.43     69.26 o 
  -3  -4   6      153.82      199.77     17.46 o 
  -2  -4   6      101.46      132.19     14.27 o 
  -1  -4   6      367.40      383.16     26.92 o 
   0  -4   6     4751.35     4948.93     94.02 o 
   1  -4   6    10998.72    11049.02    174.54 o 
   2  -4   6     7128.13     7291.46    122.69 o 
   3  -4   6     5164.99     5148.11    103.55 o 
   4  -4   6     8162.08     8473.34    202.95 o 
   5  -4   6     5739.62     5736.42    150.76 o 
   6  -4   6     1218.96     1259.11     57.99 o 
   7  -4   6      230.59      202.12     31.48 o 
   8  -4   6      214.25      243.54     37.28 o 
   9  -4   6      216.25      168.99     36.45 o 
  10  -4   6      147.13       96.92     36.45 o 
  11  -4   6      214.25      178.10     46.39 o 
 -12  -3   6      147.44      241.88     58.81 o 
 -11  -3   6      107.04      139.99     49.70 o 
 -10  -3   6       23.69       -9.11     28.99 o 
  -9  -3   6      150.39      172.30     45.56 o 
  -8  -3   6        6.45       16.57     28.99 o 
  -7  -3   6     1183.57     1148.96     66.27 o 
  -6  -3   6      847.87      838.07     31.71 o 
  -5  -3   6     5707.45     5569.73    101.57 o 
  -4  -3   6     2842.58     2598.18     44.06 o 
  -3  -3   6     4904.29     4476.24     82.56 o 
  -2  -3   6    24973.97    24785.62    530.15 o 
  -1  -3   6    23428.61    24433.38    360.34 o 
   0  -3   6     3461.60     3437.28     65.03 o 
   1  -3   6     2957.87     3034.66     58.86 o 
   2  -3   6      369.09      434.06     28.16 o 
   3  -3   6     1375.07     1273.20     49.70 o 
   4  -3   6     3346.79     3344.93     98.58 o 
   5  -3   6      467.06      511.10     37.28 o 
   6  -3   6     2482.66     2297.88     83.66 o 
   7  -3   6     2373.36     2465.21     91.95 o 
   8  -3   6     1268.78     1213.55     65.44 o 
   9  -3   6      417.08      362.00     46.39 o 
  10  -3   6      366.06      376.91     51.36 o 
  11  -3   6       36.94       43.90     37.28 o 
 -12  -2   6       42.48       45.56     39.76 o 
 -11  -2   6      221.67      219.52     53.02 o 
 -10  -2   6      456.36      507.79     69.58 o 
  -9  -2   6     1333.09     1187.87     97.75 o 
  -8  -2   6      979.18      985.19     40.10 o 
  -7  -2   6     1045.86      934.67     65.03 o 
  -6  -2   6     1044.19     1155.17     38.01 o 
  -5  -2   6        4.06       11.42     10.02 o 
  -4  -2   6     5605.66     5883.26    145.38 o 
  -3  -2   6     5607.41     5988.63     80.44 o 
  -2  -2   6      202.13      148.31     23.19 o 
  -1  -2   6     6807.27     6719.45    107.89 o 
   0  -2   6     5849.34     5948.48    144.14 o 
   1  -2   6    22355.08    23706.95    499.50 o 
   2  -2   6    15751.98    16179.61    352.05 o 
   3  -2   6     3268.26     3296.06     95.26 o 
   4  -2   6     6325.12     6651.76    167.33 o 
   5  -2   6     3163.93     3562.79    108.52 o 
   6  -2   6      634.34      670.15     43.90 o 
   7  -2   6       27.07       19.88     20.71 o 
   8  -2   6       45.70       62.13     26.51 o 
   9  -2   6      442.89      394.30     49.70 o 
  10  -2   6      397.38      367.79     52.19 o 
  11  -2   6      197.11      213.72     46.39 o 
 -13  -1   6       58.73       59.64     38.10 o 
 -12  -1   6       74.02       42.25     38.93 o 
 -11  -1   6        2.25      -25.68     25.68 o 
 -10  -1   6       89.23       85.32     37.28 o 
  -9  -1   6       76.38       73.69     19.61 o 
  -8  -1   6     1475.83     1403.01     60.47 o 
  -7  -1   6     1530.69     1679.38     56.33 o 
  -6  -1   6     5071.85     5034.79     98.30 o 
  -5  -1   6     4453.10     4046.33     80.40 o 
  -4  -1   6    16897.71    17344.75    263.88 o 
  -3  -1   6    13701.38    13959.17    232.77 o 
  -2  -1   6     7769.99     7539.48    121.91 o 
  -1  -1   6    12516.74    12891.83    284.96 o 
   0  -1   6      158.13      219.52     20.71 o 
   1  -1   6     3024.12     3291.92     89.46 o 
   2  -1   6      889.18      922.80     41.42 o 
   3  -1   6     1239.19     1150.60     48.05 o 
   4  -1   6     8790.09     8463.39    205.43 o 
   5  -1   6     3684.84     3730.95    112.66 o 
   6  -1   6     3074.48     3176.78    106.03 o 
   7  -1   6     2036.90     2070.91     85.32 o 
   8  -1   6      770.96      777.83     55.50 o 
   9  -1   6      176.76      182.24     38.10 o 
  10  -1   6      157.06      176.44     42.25 o 
  11  -1   6       23.40       37.28     37.28 o 
 -13   0   6      152.84      130.05     41.42 o 
 -12   0   6      148.08      162.36     47.22 o 
 -11   0   6      178.71      270.88     53.84 o 
 -10   0   6      818.15      787.13     51.36 o 
  -9   0   6     1482.68     1498.59     59.23 o 
  -8   0   6     1650.89     1493.89    134.61 o 
  -7   0   6     1003.36     1063.83     76.21 o 
  -6   0   6     1357.92     1297.62     42.66 o 
  -5   0   6       35.35       46.65     12.26 o 
  -4   0   6      223.24      208.62      9.66 o 
  -3   0   6      752.54      794.98     82.42 o 
  -2   0   6    18718.92    19219.55    283.62 o 
  -1   0   6     8754.47     8538.06    134.21 o 
   0   0   6    12149.74    12058.50    265.08 o 
   1   0   6    11341.97    11839.81    263.42 o 
   2   0   6     8491.45     8334.17    195.49 o 
   3   0   6     4020.32     4241.22    115.97 o 
   4   0   6      789.25      863.98     46.39 o 
   5   0   6      463.18      474.65     40.59 o 
   6   0   6      672.95      639.50     43.90 o 
   7   0   6     1625.00     1438.04     71.24 o 
   8   0   6      546.64      568.26     54.67 o 
   9   0   6      741.07      696.65     63.78 o 
  10   0   6     1031.44     1049.54     76.21 o 
  11   0   6      272.37      262.59     50.53 o 
 -13   1   6        9.97       24.85     28.16 o 
 -12   1   6       15.71       32.31     33.13 o 
 -11   1   6       11.38      -24.85     27.34 o 
 -10   1   6      267.90      344.37     33.09 o 
  -9   1   6      244.62      265.22     37.28 o 
  -8   1   6     1287.20     1342.09     48.13 o 
  -7   1   6     2290.73     2266.06     61.70 o 
  -6   1   6     5099.25     5202.78     78.84 o 
  -5   1   6     5786.88     5693.88     81.22 o 
  -4   1   6     6601.91     6388.92    109.01 o 
  -3   1   6     2115.80     2178.74     46.89 o 
  -2   1   6        7.19       19.46      6.74 o 
  -1   1   6     1248.86     1315.28     32.15 o 
   0   1   6      173.93      189.63     13.76 o 
   1   1   6       60.74       43.90     14.08 o 
   2   1   6      275.30      377.73     27.34 o 
   3   1   6     1409.42     1365.97     56.33 o 
   4   1   6     6082.94     6156.40    161.53 o 
   5   1   6     4725.30     4744.87    138.34 o 
   6   1   6     1167.09     1258.28     64.61 o 
   7   1   6      735.52      747.18     52.19 o 
   8   1   6      800.71      812.63     59.64 o 
   9   1   6       85.97       99.40     34.79 o 
  10   1   6        0.59      -28.16     29.82 o 
  11   1   6       26.86        9.11     30.65 o 
 -12   2   6      299.94      241.05     50.53 o 
 -11   2   6      239.08      244.96     52.60 o 
 -10   2   6      445.26      459.02     36.82 o 
  -9   2   6      228.95      267.21     21.01 o 
  -8   2   6       71.83       60.89     12.27 o 
  -7   2   6     1015.55      927.31     28.55 o 
  -6   2   6       47.23       51.38     10.15 o 
  -5   2   6     2176.65     2038.98     39.35 o 
  -4   2   6    11635.16    11992.24    266.32 o 
  -3   2   6     4880.66     4858.52     68.49 o 
  -2   2   6    10094.15    10493.97    131.89 o 
  -1   2   6    17106.01    16688.36    202.19 o 
   0   2   6     3151.98     3045.34     47.91 o 
   1   2   6     7535.93     8069.92    189.70 o 
   2   2   6    13910.02    15570.76    343.77 o 
   3   2   6     1458.67     1470.35     60.47 o 
   4   2   6     1427.37     1377.57     61.30 o 
   5   2   6      405.11      356.20     37.28 o 
   6   2   6     1131.03     1014.75     58.81 o 
   7   2   6     1100.83     1005.63     61.30 o 
   8   2   6     1023.88     1071.90     67.93 o 
   9   2   6      669.30      580.68     60.47 o 
  10   2   6      489.02      456.43     60.47 o 
 -11   3   6      101.60       88.89     21.49 o 
 -10   3   6      566.86      546.97     40.33 o 
  -9   3   6     1207.10     1087.83     35.49 o 
  -8   3   6      728.15      749.73     29.90 o 
  -7   3   6     2485.51     2532.40     50.79 o 
  -6   3   6     5375.32     5675.52     86.40 o 
  -5   3   6     2246.94     2276.05     43.23 o 
  -4   3   6     2089.33     2153.84     47.27 o 
  -3   3   6      300.34      277.20     14.58 o 
  -2   3   6      201.68      148.64     10.79 o 
  -1   3   6       15.92       27.75      6.84 o 
   0   3   6      140.51      131.30     15.72 o 
   1   3   6    19966.49    20396.76    301.86 o 
   2   3   6     8806.41     8659.72    206.26 o 
   3   3   6     5783.95     5769.56    152.42 o 
   4   3   6     2880.19     2959.74     98.58 o 
   5   3   6     2043.89     1920.98     78.69 o 
   6   3   6     1142.68     1202.78     66.27 o 
   7   3   6       64.22       78.69     28.16 o 
   8   3   6       38.58       60.47     28.16 o 
   9   3   6      103.25       82.01     36.45 o 
  10   3   6       59.81        0.83     28.99 o 
 -12   4   6      206.54      177.27     41.42 o 
 -11   4   6      181.99      231.11     40.59 o 
 -10   4   6       91.57       63.78     27.34 o 
  -9   4   6      126.60      124.00     22.55 o 
  -8   4   6      163.32      154.72     17.43 o 
  -7   4   6      148.39      188.25     16.29 o 
  -6   4   6      865.85      812.01     26.27 o 
  -5   4   6     1976.66     1922.03     40.27 o 
  -4   4   6     6244.54     5967.19     86.53 o 
  -3   4   6     5682.38     5671.70     81.45 o 
  -2   4   6     2359.30     2082.13     38.09 o 
  -1   4   6    10926.35    10918.76    156.57 o 
   0   4   6     3757.52     3830.05     60.65 o 
   1   4   6       12.31       44.36     37.20 o 
   2   4   6      137.43      118.18     15.52 o 
   3   4   6      733.70      698.31     43.90 o 
   4   4   6     2705.48     2681.41     94.43 o 
   5   4   6     1140.86     1083.50     60.47 o 
   6   4   6     2024.88     2073.40     90.29 o 
   7   4   6     2250.87     2081.68     95.26 o 
   8   4   6      854.58      820.91     70.41 o 
   9   4   6      187.45      181.41     39.76 o 
  10   4   6      164.42      159.05     44.73 o 
 -12   5   6       84.09      108.52     37.28 o 
 -11   5   6      178.47      178.93     38.10 o 
 -10   5   6      714.93      699.97     64.61 o 
  -9   5   6     1047.66      971.67     62.13 o 
  -8   5   6     1077.62     1044.36     41.14 o 
  -7   5   6     1433.93     1402.04     36.98 o 
  -6   5   6     1061.14     1112.13     31.37 o 
  -5   5   6      243.72      280.75     17.61 o 
  -4   5   6      300.65      342.51     18.26 o 
  -3   5   6      406.03      388.64     24.44 o 
  -2   5   6      787.33      809.61     27.66 o 
  -1   5   6     4228.46     4169.09     64.71 o 
   0   5   6     1166.76     1069.02     27.16 o 
   1   5   6     3441.91     3445.85     57.31 o 
   2   5   6    11435.80    11643.16    195.74 o 
   3   5   6     2905.03     2864.28     89.05 o 
   4   5   6     1477.20     1452.12     67.10 o 
   5   5   6     1440.27     1448.81     71.24 o 
   6   5   6      219.69      249.34     40.59 o 
   7   5   6       17.58       -5.80     24.02 o 
   8   5   6       11.72       14.91     27.34 o 
   9   5   6      145.70      111.00     34.79 o 
  10   5   6      253.57      181.41     44.73 o 
 -12   6   6       81.90       98.58     37.28 o 
 -11   6   6        5.79       -3.31     25.68 o 
 -10   6   6       11.51       19.88     25.68 o 
  -9   6   6      126.90       72.90     28.16 o 
  -8   6   6     1151.61     1086.51     71.24 o 
  -7   6   6     1809.85     1809.35     55.42 o 
  -6   6   6     1431.65     1364.95     45.41 o 
  -5   6   6     2220.13     2106.28     43.85 o 
  -4   6   6     5477.42     5651.93     85.73 o 
  -3   6   6     2903.25     2782.20     59.42 o 
  -2   6   6     2095.34     2174.07     71.56 o 
  -1   6   6     1726.68     1624.82     35.35 o 
   0   6   6      864.55      776.14     24.27 o 
   1   6   6      822.96      775.45     24.61 o 
   2   6   6      791.16      759.37     32.78 o 
   3   6   6     1023.34     1081.46     59.23 o 
   4   6   6     3366.93     3311.16     83.12 o 
   5   6   6     2960.94     3064.95    111.00 o 
   6   6   6     1295.10     1303.02     73.72 o 
   7   6   6      776.50      776.18     67.93 o 
   8   6   6      687.87      704.11     67.93 o 
   9   6   6      104.80      116.80     38.93 o 
 -12   7   6      209.42      175.61     45.56 o 
 -11   7   6      197.56      125.08     39.76 o 
 -10   7   6      493.06      417.50     54.67 o 
  -9   7   6      688.63      719.85     66.27 o 
  -8   7   6       82.84       86.84     20.15 o 
  -7   7   6      121.43      141.90     30.24 o 
  -6   7   6      160.49      127.29     37.69 o 
  -5   7   6       26.21       21.12     14.06 o 
  -4   7   6      940.38      923.14     39.23 o 
  -3   7   6     1221.88     1265.66     36.33 o 
  -2   7   6     3726.51     3494.88     79.66 o 
  -1   7   6     6687.85     6621.21     96.76 o 
   0   7   6     4713.36     4813.08     75.98 o 
   1   7   6     1810.44     1668.66     37.74 o 
   2   7   6     3544.13     3467.68    134.61 o 
   3   7   6     1753.54     1759.39     56.30 o 
   4   7   6       30.49       14.84     16.04 o 
   5   7   6       85.41       94.43     28.99 o 
   6   7   6      329.33      316.44     43.90 o 
   7   7   6      420.51      463.88     54.67 o 
   8   7   6      423.86      434.89     55.50 o 
   9   7   6      230.24      225.32     46.39 o 
 -11   8   6       28.02        8.28     29.82 o 
 -10   8   6      142.04       77.87     36.45 o 
  -9   8   6      180.34      144.96     38.10 o 
  -8   8   6      535.61      583.42     42.66 o 
  -7   8   6      935.73      939.07     45.77 o 
  -6   8   6     1821.62     1994.99     69.17 o 
  -5   8   6     1427.93     1290.97     48.62 o 
  -4   8   6     2702.52     2606.01     69.70 o 
  -3   8   6     1389.16     1418.21     48.19 o 
  -2   8   6      468.01      403.13     40.18 o 
  -1   8   6        0.14       15.48      8.78 o 
   0   8   6       15.05       19.41     11.41 o 
   1   8   6     1093.17     1154.04     32.04 o 
   2   8   6     2246.39     2258.46     78.69 o 
   3   8   6     2196.35     2257.70    170.64 o 
   4   8   6     2049.47     2007.09     65.19 o 
   5   8   6     1450.03     1568.92     78.69 o 
   6   8   6      580.62      623.76     59.64 o 
   7   8   6      411.66      405.90     52.19 o 
   8   8   6      153.93      164.02     38.93 o 
 -11   9   6      148.64      153.25     43.07 o 
 -10   9   6      130.54       95.26     37.28 o 
  -9   9   6      439.42      356.20     53.84 o 
  -8   9   6       20.56       54.77     19.62 o 
  -7   9   6        0.13       14.41     18.22 o 
  -6   9   6       96.57      139.97     24.44 o 
  -5   9   6     1120.56     1059.03     99.82 o 
  -4   9   6     2913.38     2699.56     74.09 o 
  -3   9   6     3065.38     2980.20     77.21 o 
  -2   9   6     3407.74     3275.94     79.84 o 
  -1   9   6     4719.73     4668.66    100.12 o 
   0   9   6     3343.06     3304.87     61.44 o 
   1   9   6      725.48      759.46     28.89 o 
   2   9   6      104.83      104.19     18.64 o 
   3   9   6        7.07       32.02     16.50 o 
   4   9   6      248.37      251.25     29.37 o 
   5   9   6       70.15       81.46     22.24 o 
   6   9   6      119.01      107.69     34.79 o 
   7   9   6      473.55      542.58     61.30 o 
   8   9   6      469.39      453.12     58.81 o 
 -10  10   6      187.40      172.30     44.73 o 
  -9  10   6      236.62      185.55     45.56 o 
  -8  10   6      373.18      380.42     36.92 o 
  -7  10   6      866.98      859.35     51.30 o 
  -6  10   6     1093.33      970.60     49.77 o 
  -5  10   6      360.80      378.35     33.96 o 
  -4  10   6        6.84       11.87     16.87 o 
  -3  10   6       34.37       49.35     18.22 o 
  -2  10   6      189.92      197.40     25.17 o 
  -1  10   6      670.77      758.21     41.57 o 
   0  10   6     1183.63     1173.74     57.99 o 
   1  10   6     2643.42     2220.84    106.03 o 
   2  10   6     2820.18     2846.20    108.52 o 
   3  10   6     1702.79     1799.44     61.50 o 
   4  10   6      675.15      675.31     45.18 o 
   5  10   6      564.29      616.38     46.16 o 
   6  10   6      221.01      273.36     46.39 o 
   7  10   6        8.69        1.66     27.34 o 
 -10  11   6        0.98       24.02     30.65 o 
  -9  11   6       23.68       21.54     29.82 o 
  -8  11   6       18.20       -3.83     17.86 o 
  -7  11   6      292.50      277.33     86.98 o 
  -6  11   6      910.57      893.73     57.16 o 
  -5  11   6     1664.06     1628.22    121.36 o 
  -4  11   6     1335.47     1367.69     59.23 o 
  -3  11   6      690.69      749.43     46.23 o 
  -2  11   6      679.57      761.67     46.23 o 
  -1  11   6      867.47      845.92     45.58 o 
   0  11   6      924.57      931.08     81.18 o 
   1  11   6       35.55       37.28     29.82 o 
   2  11   6       45.86       65.44     31.48 o 
   3  11   6      120.02       96.09     38.10 o 
   4  11   6      390.96      356.77     75.38 o 
   5  11   6      591.41      630.08     48.06 o 
   6  11   6      401.91      495.36     57.16 o 
  -9  12   6      362.86      442.35     62.13 o 
  -8  12   6      209.61      226.14     47.22 o 
  -7  12   6      380.38      315.19     45.15 o 
  -6  12   6      467.55      432.05     40.71 o 
  -5  12   6       74.58       74.58     23.67 o 
  -4  12   6      182.99      128.69     26.53 o 
  -3  12   6        2.64       -0.41     18.72 o 
  -2  12   6      190.87      263.88     43.49 o 
  -1  12   6      558.93      645.30     70.41 o 
   0  12   6     1232.55     1232.61     86.15 o 
   1  12   6     1360.90     1417.33     92.78 o 
   2  12   6     1141.72     1161.37     99.40 o 
   3  12   6     1107.54     1113.32    101.89 o 
   4  12   6      486.08      506.96     75.38 o 
   5  12   6       81.38       96.92     46.39 o 
  -8  13   6      189.44      190.52     43.90 o 
  -7  13   6      316.23      284.53     37.11 o 
  -6  13   6      445.66      406.69     41.22 o 
  -5  13   6      664.91      705.40     50.95 o 
  -4  13   6     1348.93     1416.64     61.44 o 
  -3  13   6      731.23      793.11     98.16 o 
  -2  13   6      129.79      149.11     44.73 o 
  -1  13   6      154.99      144.14     43.90 o 
   0  13   6       32.55       71.24     37.28 o 
   1  13   6      103.39       80.35     40.59 o 
   2  13   6      208.15      241.88     56.33 o 
   3  13   6      391.64      467.20     73.72 o 
   4  13   6      438.01      338.80     64.61 o 
  -6  14   6       46.80        8.05     22.05 o 
  -5  14   6       18.02       16.90     33.13 o 
  -4  14   6      350.38      296.91     37.27 o 
  -3  14   6      454.69      592.28     74.55 o 
  -2  14   6      680.04      659.38     79.52 o 
  -1  14   6     1104.61     1057.82     98.58 o 
   0  14   6     1414.92     1460.41    105.20 o 
   1  14   6      773.97      936.88     98.58 o 
   2  14   6      312.89      405.90     68.75 o 
  -4  15   6      351.15      350.40     62.96 o 
  -3  15   6      286.13      329.69     60.47 o 
  -2  15   6       83.81       82.01     43.07 o 
  -1  15   6        6.81       21.54     39.76 o 
   0  15   6       45.06      -20.71     34.79 o 
  -2 -16   7      660.65      674.29     77.87 o 
  -1 -16   7      314.08      287.44     52.19 o 
   0 -16   7      231.33      227.80     51.36 o 
   1 -16   7        0.40       18.22     32.31 o 
   2 -16   7      204.48      237.74     52.19 o 
   3 -16   7      566.97      557.49     71.24 o 
  -5 -15   7       20.61       28.99     31.48 o 
  -4 -15   7      217.73      220.34     50.53 o 
  -3 -15   7      517.40      539.27     69.58 o 
  -2 -15   7      528.30      444.83     62.13 o 
  -1 -15   7      911.99      976.64     88.63 o 
   0 -15   7     1594.86     1621.11     98.58 o 
   1 -15   7     1223.09     1182.08     82.01 o 
   2 -15   7      842.24      877.24     83.66 o 
   3 -15   7      897.35      814.28     82.01 o 
   4 -15   7      354.14      403.41     61.30 o 
   5 -15   7      131.22      153.25     44.73 o 
  -6 -14   7      974.82     1013.92     95.26 o 
  -5 -14   7     1250.33     1228.46    104.37 o 
  -4 -14   7     1013.88     1193.67    100.23 o 
  -3 -14   7     1059.92     1051.19     91.95 o 
  -2 -14   7      490.63      515.24     64.61 o 
  -1 -14   7        3.52       22.37     29.82 o 
   0 -14   7      211.30      230.29     44.73 o 
   1 -14   7      126.97      110.17     36.45 o 
   2 -14   7      983.20      961.73     81.18 o 
   3 -14   7     1551.64     1414.02     90.29 o 
   4 -14   7      889.50      844.10     81.18 o 
   5 -14   7     1268.55     1191.19     99.40 o 
   6 -14   7     1168.62     1140.66     97.75 o 
  -7 -13   7       62.39       34.08     42.66 o 
  -6 -13   7        6.21      -19.09     19.09 o 
  -5 -13   7        4.64       15.04     37.28 o 
  -4 -13   7      321.84      417.50     60.47 o 
  -3 -13   7     1483.31     1466.20     92.78 o 
  -2 -13   7     1631.01     1806.66     99.40 o 
  -1 -13   7      991.17     1036.28     71.24 o 
   0 -13   7     2847.56     2889.33    123.43 o 
   1 -13   7     2493.93     2278.83    106.86 o 
   2 -13   7      692.08      754.64     70.41 o 
   3 -13   7      168.29      104.37     36.45 o 
   4 -13   7       74.32       80.35     32.31 o 
   5 -13   7      152.62      131.71     38.93 o 
   6 -13   7      634.15      587.31     71.24 o 
   7 -13   7      420.71      525.18     70.41 o 
  -8 -12   7      521.81      657.65     57.00 o 
  -7 -12   7      557.43      548.11     86.98 o 
  -6 -12   7      830.74      827.93     58.76 o 
  -5 -12   7     1424.57     1518.07     69.58 o 
  -4 -12   7      395.36      431.58     40.99 o 
  -3 -12   7      273.31      341.05     48.87 o 
  -2 -12   7      109.08      115.14     35.62 o 
  -1 -12   7      175.81      202.95     38.93 o 
   0 -12   7      367.89      332.17     48.05 o 
   1 -12   7     1484.66     1405.73     81.18 o 
   2 -12   7     2629.18     2475.15    106.86 o 
   3 -12   7     3408.60     3544.57    134.19 o 
   4 -12   7     1751.53     1821.57     94.43 o 
   5 -12   7      768.91      829.19     76.21 o 
   6 -12   7      751.33      762.09     77.04 o 
   7 -12   7      381.39      388.50     62.96 o 
   8 -12   7        1.12       27.34     40.59 o 
  -9 -11   7       45.03       43.90     43.90 o 
  -8 -11   7        3.79      -10.66     21.58 o 
  -7 -11   7        5.99      -14.08     20.71 o 
  -6 -11   7      326.83      330.57     64.20 o 
  -5 -11   7     1068.89     1073.86    105.62 o 
  -4 -11   7     1575.60     1597.13     63.85 o 
  -3 -11   7     3641.70     3841.82     99.87 o 
  -2 -11   7     2709.97     2832.03     80.24 o 
  -1 -11   7     1627.45     1484.37     83.66 o 
   0 -11   7     4099.60     3581.85    130.05 o 
   1 -11   7     4864.75     4708.42    153.25 o 
   2 -11   7     1616.29     1573.06     81.18 o 
   3 -11   7       23.18       36.45     25.68 o 
   4 -11   7       97.53      124.25     33.96 o 
   5 -11   7      693.71      607.19     64.61 o 
   6 -11   7     1081.13     1238.40     82.84 o 
   7 -11   7      781.54      794.40     78.69 o 
   8 -11   7     1047.32     1135.69     96.92 o 
 -10 -10   7      181.12      182.24     54.67 o 
  -9 -10   7      419.30      375.25     69.58 o 
  -8 -10   7      776.95      810.92     57.79 o 
  -7 -10   7     1052.15     1040.49     58.52 o 
  -6 -10   7      942.11      988.44     59.91 o 
  -5 -10   7      382.45      442.74     58.81 o 
  -4 -10   7       54.39        7.46     16.37 o 
  -3 -10   7      770.76      848.03     49.47 o 
  -2 -10   7      172.19      165.70     23.99 o 
  -1 -10   7      336.35      377.77     31.23 o 
   0 -10   7     4698.55     4569.24    121.77 o 
   1 -10   7     3955.08     3783.79     91.95 o 
   2 -10   7     2632.01     2567.10    101.06 o 
   3 -10   7     4953.79     4793.74    153.25 o 
   4 -10   7     1273.78     1268.23     73.72 o 
   5 -10   7      274.40      247.68     44.73 o 
   6 -10   7      155.52      222.00     45.56 o 
   7 -10   7        3.92       48.05     33.96 o 
   8 -10   7        9.34      -10.77     31.48 o 
   9 -10   7       90.88       51.36     40.59 o 
 -10  -9   7        4.58        8.28     39.76 o 
  -9  -9   7        2.76       -1.66     34.79 o 
  -8  -9   7      123.31      117.81     26.92 o 
  -7  -9   7      626.41      572.62     45.97 o 
  -6  -9   7     1936.13     1961.47     70.65 o 
  -5  -9   7     1978.58     2141.56    120.53 o 
  -4  -9   7      497.28      462.62     36.89 o 
  -3  -9   7     3713.79     3764.67    200.88 o 
  -2  -9   7    12344.41    11741.95    207.05 o 
  -1  -9   7     1990.14     1865.50     56.19 o 
   0  -9   7      258.15      233.41     48.05 o 
   1  -9   7        0.99       15.68     15.32 o 
   2  -9   7      438.21      403.08     27.71 o 
   3  -9   7      793.78      984.40     38.55 o 
   4  -9   7     2390.77     2408.88    101.89 o 
   5  -9   7     2367.05     2365.81    103.55 o 
   6  -9   7     3475.86     3286.12    130.05 o 
   7  -9   7     1361.77     1443.01     87.81 o 
   8  -9   7      223.84      236.91     48.87 o 
   9  -9   7      576.26      492.05     65.44 o 
 -11  -8   7      193.79      186.38     57.99 o 
 -10  -8   7      242.65      272.53     62.96 o 
  -9  -8   7      565.85      642.81     82.84 o 
  -8  -8   7      792.50      968.36     92.78 o 
  -7  -8   7      681.21      602.35     44.57 o 
  -6  -8   7       70.84       91.71     34.38 o 
  -5  -8   7       19.70       49.49     44.32 o 
  -4  -8   7     1059.28     1006.98     44.41 o 
  -3  -8   7       28.51       18.22     13.91 o 
  -2  -8   7     2816.45     2988.43     74.97 o 
  -1  -8   7     4832.42     4620.80     96.94 o 
   0  -8   7     7306.39     7150.55    130.90 o 
   1  -8   7     3667.76     3431.55     74.91 o 
   2  -8   7     3669.33     3741.51     80.35 o 
   3  -8   7     2856.43     2956.13     81.59 o 
   4  -8   7     5238.74     5357.24    189.28 o 
   5  -8   7      603.82      653.61     35.42 o 
   6  -8   7       76.56      112.66     38.10 o 
   7  -8   7        4.38       34.79     29.82 o 
   8  -8   7      248.50      148.28     40.59 o 
   9  -8   7      161.62      219.52     47.22 o 
  10  -8   7      222.84      199.64     48.87 o 
 -11  -7   7       24.10       56.33     42.25 o 
 -10  -7   7        3.43       16.57     38.93 o 
  -9  -7   7      235.84      255.96     54.67 o 
  -8  -7   7      413.30      376.08     61.30 o 
  -7  -7   7      904.68     1008.57     50.87 o 
  -6  -7   7     2263.52     2225.49     95.68 o 
  -5  -7   7     3427.38     3536.64    118.46 o 
  -4  -7   7     2611.13     2570.34     70.41 o 
  -3  -7   7     3470.86     3211.04     77.92 o 
  -2  -7   7     2618.00     2613.06     65.85 o 
  -1  -7   7     1737.69     1610.96     47.43 o 
   0  -7   7     1805.03     1791.52     48.61 o 
   1  -7   7     2488.12     2625.75     63.78 o 
   2  -7   7     1253.70     1347.60     52.60 o 
   3  -7   7     6717.49     6816.94    231.11 o 
   4  -7   7     2013.55     2124.28     56.24 o 
   5  -7   7     3645.36     3776.19     84.66 o 
   6  -7   7     4192.19     4433.18     97.42 o 
   7  -7   7     2195.57     2340.13    104.37 o 
   8  -7   7      253.11      283.30     47.22 o 
   9  -7   7      227.24      226.97     48.87 o 
  10  -7   7       20.47       11.60     31.48 o 
 -11  -6   7      333.47      351.23     67.10 o 
 -10  -6   7      429.18      375.25     67.93 o 
  -9  -6   7      441.37      405.90     62.13 o 
  -8  -6   7      290.31      280.82     51.36 o 
  -7  -6   7      110.30      113.66     24.85 o 
  -6  -6   7       11.74       29.57     15.63 o 
  -5  -6   7        9.03       22.29     12.53 o 
  -4  -6   7     1145.65     1099.91     56.33 o 
  -3  -6   7     7022.21     6942.71    130.23 o 
  -2  -6   7    14407.75    14202.32    230.64 o 
  -1  -6   7     7239.35     7069.84    125.87 o 
   0  -6   7    17844.62    18555.92    286.40 o 
   1  -6   7     9222.63     9198.51    154.34 o 
   2  -6   7     2070.82     2180.71     53.22 o 
   3  -6   7      543.43      563.90     27.83 o 
   4  -6   7       75.76      110.67     16.62 o 
   5  -6   7       13.17       16.40     13.09 o 
   6  -6   7     1332.75     1329.28     46.69 o 
   7  -6   7     1781.70     1747.72     56.49 o 
   8  -6   7      663.23      674.23     42.57 o 
   9  -6   7     1125.07     1187.87     81.18 o 
  10  -6   7      363.73      385.19     59.64 o 
 -12  -5   7       14.15        3.31     37.28 o 
 -11  -5   7      153.18      145.79     53.84 o 
 -10  -5   7      183.92      167.33     49.70 o 
  -9  -5   7      765.79      841.62     90.29 o 
  -8  -5   7      977.07      892.98     88.63 o 
  -7  -5   7     1230.75     1159.71     80.35 o 
  -6  -5   7     2063.95     2169.51     62.41 o 
  -5  -5   7     3915.50     4202.22     91.56 o 
  -4  -5   7     3158.55     3031.53     71.05 o 
  -3  -5   7      897.28      913.08     34.03 o 
  -2  -5   7     1088.69     1066.16     40.59 o 
  -1  -5   7      182.11      201.14     16.96 o 
   0  -5   7      947.21      955.15     30.98 o 
   1  -5   7     2543.84     2349.66     53.30 o 
   2  -5   7     5962.92     5842.98    105.41 o 
   3  -5   7    10881.01    11319.51    188.87 o 
   4  -5   7     5601.35     5781.70    151.18 o 
   5  -5   7     2691.59     2878.37     69.34 o 
   6  -5   7     1089.29     1188.70     57.99 o 
   7  -5   7      562.09      619.62     51.36 o 
   8  -5   7       16.43       48.05     26.51 o 
   9  -5   7        5.95        2.49     26.51 o 
  10  -5   7       11.61       33.96     35.62 o 
 -12  -4   7       96.80       49.70     39.76 o 
 -11  -4   7      234.92      192.18     52.19 o 
 -10  -4   7      256.47      269.22     60.47 o 
  -9  -4   7       32.13       43.90     37.28 o 
  -8  -4   7      138.47      128.40     39.76 o 
  -7  -4   7       30.27        5.45     11.18 o 
  -6  -4   7     1790.78     1873.26     57.57 o 
  -5  -4   7     5891.30     5946.80    114.44 o 
  -4  -4   7     2481.01     2461.98     58.08 o 
  -3  -4   7     5928.19     5553.62    102.12 o 
  -2  -4   7    17210.74    16707.75    258.56 o 
  -1  -4   7    12331.70    12433.09    195.11 o 
   0  -4   7     7037.83     7201.41    121.10 o 
   1  -4   7     3953.61     3884.90     74.36 o 
   2  -4   7     3654.22     3572.34     71.45 o 
   3  -4   7      580.12      529.32     33.96 o 
   4  -4   7      366.23      308.98     30.65 o 
   5  -4   7     2151.80     2125.58     77.04 o 
   6  -4   7     1564.61     1544.07     67.93 o 
   7  -4   7     1313.72     1318.76     65.44 o 
   8  -4   7     1241.18     1201.96     67.93 o 
   9  -4   7     1034.10     1089.30     67.93 o 
  10  -4   7      381.47      400.93     53.84 o 
  11  -4   7       76.63      123.43     43.90 o 
 -12  -3   7       64.27       50.53     41.42 o 
 -11  -3   7      189.36      201.29     53.02 o 
 -10  -3   7      265.68      216.20     53.02 o 
  -9  -3   7      843.98      639.50     75.38 o 
  -8  -3   7     2043.62     1883.70    105.20 o 
  -7  -3   7     1045.43     1041.11     67.51 o 
  -6  -3   7     1425.39     1476.54     77.45 o 
  -5  -3   7     1046.60      947.40     33.23 o 
  -4  -3   7       15.57       15.48      6.62 o 
  -3  -3   7      739.61      859.80     26.81 o 
  -2  -3   7     5502.53     5607.02     97.65 o 
  -1  -3   7     9202.83     9469.03    204.61 o 
   0  -3   7    18678.61    18859.09    283.35 o 
   1  -3   7    11724.87    12326.06    275.85 o 
   2  -3   7     5086.17     5119.29    132.54 o 
   3  -3   7    11613.28    11975.66    274.19 o 
   4  -3   7     7197.88     7471.84    186.38 o 
   5  -3   7     1747.25     1625.25     65.44 o 
   6  -3   7      974.18      977.47     53.84 o 
   7  -3   7      212.99      226.14     33.96 o 
   8  -3   7       55.94       21.54     24.85 o 
   9  -3   7      255.97      246.85     42.25 o 
  10  -3   7      141.15      184.73     43.07 o 
  11  -3   7      198.65      264.25     53.02 o 
 -12  -2   7       36.56       50.53     39.76 o 
 -11  -2   7       42.98       44.73     33.96 o 
 -10  -2   7      251.21      154.90     45.56 o 
  -9  -2   7        5.03       11.60     30.65 o 
  -8  -2   7       51.24       38.08     15.43 o 
  -7  -2   7      905.04      923.07     84.49 o 
  -6  -2   7     4304.50     4176.10     85.75 o 
  -5  -2   7     6493.52     6778.14    131.71 o 
  -4  -2   7    10043.56     9601.08    207.51 o 
  -3  -2   7     8853.42     8645.31    111.65 o 
  -2  -2   7    16615.57    16971.52    346.26 o 
  -1  -2   7     2917.24     2829.86     87.39 o 
   0  -2   7      337.81      381.88     27.34 o 
   1  -2   7       38.09       26.51     12.43 o 
   2  -2   7      392.04      364.48     30.65 o 
   3  -2   7     4050.30     4416.84    121.77 o 
   4  -2   7     2602.44     2724.49     89.46 o 
   5  -2   7     2454.61     2357.52     83.66 o 
   6  -2   7     3218.13     3306.00    110.17 o 
   7  -2   7     1838.97     1960.74     83.66 o 
   8  -2   7      439.60      412.53     47.22 o 
   9  -2   7      520.29      562.46     57.99 o 
  10  -2   7      176.65      222.83     45.56 o 
  11  -2   7        6.84       -6.63     35.62 o 
 -13  -1   7       38.29      -27.34     27.34 o 
 -12  -1   7       68.93       74.55     39.76 o 
 -11  -1   7      322.84      255.14     56.33 o 
 -10  -1   7      517.76      427.44     62.13 o 
  -9  -1   7      699.57      727.86     40.18 o 
  -8  -1   7     2457.21     2305.43     65.85 o 
  -7  -1   7      448.63      520.05     30.11 o 
  -6  -1   7       14.63       37.13     13.09 o 
  -5  -1   7       91.84      113.49     15.78 o 
  -4  -1   7      748.22      819.94     39.76 o 
  -3  -1   7      991.86      849.71     52.60 o 
  -2  -1   7    14400.58    14712.68    178.65 o 
  -1  -1   7    13770.34    14345.61    317.26 o 
   0  -1   7    10167.08    10063.79    229.46 o 
   1  -1   7    10811.25    10777.02    245.20 o 
   2  -1   7    12474.75    12584.51    284.96 o 
   3  -1   7     6035.88     6573.90    167.33 o 
   4  -1   7     2688.37     2625.91     86.98 o 
   5  -1   7        5.47       17.40     15.74 o 
   6  -1   7      157.22      125.91     26.51 o 
   7  -1   7      281.52      270.05     37.28 o 
   8  -1   7      394.42      374.42     44.73 o 
   9  -1   7      711.30      617.13     61.30 o 
  10  -1   7      436.41      368.62     53.84 o 
  11  -1   7      233.44      278.33     52.19 o 
 -13   0   7       52.61       55.50     32.31 o 
 -12   0   7       54.40       35.62     37.28 o 
 -11   0   7        7.51        7.46     28.99 o 
 -10   0   7       46.16       30.30     18.84 o 
  -9   0   7      789.02      810.58     80.77 o 
  -8   0   7     4836.37     4804.52    104.67 o 
  -7   0   7     1448.86     1342.98     45.54 o 
  -6   0   7     2908.53     2863.51     70.00 o 
  -5   0   7    10191.29    10064.17    144.00 o 
  -4   0   7     4272.37     4090.69     80.06 o 
  -3   0   7    11623.89    11980.50    197.15 o 
  -2   0   7      727.57      628.67     23.59 o 
  -1   0   7      488.15      551.07     29.82 o 
   0   0   7     5165.27     5640.33    140.82 o 
   1   0   7      961.61      964.22     43.07 o 
   2   0   7     1250.44     1383.37     55.50 o 
   3   0   7     6985.56     6800.87    172.30 o 
   4   0   7     8759.45     9523.70    232.77 o 
   5   0   7     3307.35     3377.24    109.34 o 
   6   0   7     1134.96     1111.66     59.64 o 
   7   0   7     1164.22     1043.74     61.30 o 
   8   0   7      120.41       89.46     29.82 o 
   9   0   7      243.71      202.95     42.25 o 
  10   0   7       32.70       27.34     33.13 o 
 -13   1   7       90.16      105.20     39.76 o 
 -12   1   7      217.78      330.52     58.81 o 
 -11   1   7      265.16      315.61     56.33 o 
 -10   1   7      471.30      456.23     36.62 o 
  -9   1   7      145.12      140.14     47.63 o 
  -8   1   7      159.94      199.22     50.94 o 
  -7   1   7       51.60       39.48     10.41 o 
  -6   1   7       24.92       29.32      8.43 o 
  -5   1   7     1591.71     1541.39     31.36 o 
  -4   1   7     1378.81     1363.95     26.59 o 
  -3   1   7     5761.28     5613.19     75.85 o 
  -2   1   7    13215.62    13843.09    212.33 o 
  -1   1   7    10782.53    10613.91    198.81 o 
   0   1   7     7514.02     7917.50    187.21 o 
   1   1   7     4843.16     4766.41    125.91 o 
   2   1   7     1477.55     1569.75     59.64 o 
   3   1   7      723.78      761.27     43.07 o 
   4   1   7      334.51      299.87     32.31 o 
   5   1   7      973.17      977.47     53.02 o 
   6   1   7      785.19      795.23     53.02 o 
   7   1   7      729.39      644.47     57.16 o 
   8   1   7      401.54      448.14     51.36 o 
   9   1   7      632.49      580.68     61.30 o 
  10   1   7      472.83      485.42     62.13 o 
 -12   2   7       18.23       12.43     31.48 o 
 -11   2   7      137.64      108.04     25.07 o 
 -10   2   7      139.32      151.32     24.48 o 
  -9   2   7      625.99      622.54     40.55 o 
  -8   2   7     1806.61     1806.85    170.64 o 
  -7   2   7     2585.33     2492.99     49.24 o 
  -6   2   7     1235.52     1209.51     32.78 o 
  -5   2   7     3839.54     3701.48     59.69 o 
  -4   2   7      504.49      515.31     35.36 o 
  -3   2   7      576.53      450.14     15.85 o 
  -2   2   7       48.46       59.09      8.13 o 
  -1   2   7       76.39       80.28      8.99 o 
   0   2   7     4988.06     4622.98    152.42 o 
   1   2   7     6755.66     7157.89    175.61 o 
   2   2   7      246.13      228.63     27.34 o 
   3   2   7     4220.15     4058.98    118.46 o 
   4   2   7     3120.68     3113.82    101.06 o 
   5   2   7     1996.40     1977.30     80.35 o 
   6   2   7     1092.32     1093.44     61.30 o 
   7   2   7      505.87      473.82     49.70 o 
   8   2   7        9.33      -16.57     22.37 o 
   9   2   7       11.79       -2.49     28.99 o 
  10   2   7       47.70       15.74     30.65 o 
 -12   3   7      138.61      157.39     38.93 o 
 -11   3   7      201.72      231.94     40.59 o 
 -10   3   7      425.66      445.04     36.68 o 
  -9   3   7       79.26       99.25     20.49 o 
  -8   3   7        1.62      -12.32     20.29 o 
  -7   3   7       24.87       19.38      9.90 o 
  -6   3   7      428.39      401.23     19.89 o 
  -5   3   7     5800.16     5768.29    172.31 o 
  -4   3   7     3614.31     3478.63     56.86 o 
  -3   3   7    11385.43    11455.97    146.82 o 
  -2   3   7    12935.54    12438.51    157.40 o 
  -1   3   7    13371.88    12837.39    162.03 o 
   0   3   7     9319.04     9392.01    124.05 o 
   1   3   7     3941.00     3920.31     79.64 o 
   2   3   7     3042.25     3074.89     95.26 o 
   3   3   7        1.82        4.14     13.25 o 
   4   3   7      475.97      434.89     41.42 o 
   5   3   7      872.44      904.57     53.84 o 
   6   3   7     2173.45     2119.78     90.29 o 
   7   3   7     1898.89     1895.30     90.29 o 
   8   3   7      788.53      763.75     67.93 o 
   9   3   7      424.13      376.08     52.19 o 
  10   3   7      126.55      108.52     37.28 o 
 -12   4   7       16.84       44.73     31.48 o 
 -11   4   7      327.89      254.31     43.07 o 
 -10   4   7      459.48      480.45     53.02 o 
  -9   4   7      999.23      975.63    106.86 o 
  -8   4   7     1686.87     1728.86     57.95 o 
  -7   4   7     1305.60     1235.82     33.98 o 
  -6   4   7     1421.07     1460.65     36.42 o 
  -5   4   7      723.72      739.26     31.13 o 
  -4   4   7       34.80       32.84      9.19 o 
  -3   4   7     1471.75     1509.58     33.28 o 
  -2   4   7      535.29      569.90     20.04 o 
  -1   4   7     1281.87     1260.49     29.64 o 
   0   4   7     3843.03     3879.19    102.51 o 
   1   4   7     7049.08     6973.95     99.46 o 
   2   4   7     4696.99     4669.24    147.03 o 
   3   4   7     3910.36     3701.96    112.66 o 
   4   4   7     2729.73     2544.73     91.95 o 
   5   4   7      410.15      328.03     40.59 o 
   6   4   7      272.67      237.74     38.10 o 
   7   4   7       14.87        3.31     24.85 o 
   8   4   7       51.70        9.11     26.51 o 
   9   4   7      136.76       67.93     34.79 o 
  10   4   7       67.62       77.87     38.93 o 
 -12   5   7      114.50      136.68     39.76 o 
 -11   5   7       49.39       35.62     29.82 o 
 -10   5   7      150.10      132.54     35.62 o 
  -9   5   7       15.24       22.37     24.02 o 
  -8   5   7      474.32      506.96     53.02 o 
  -7   5   7      482.11      469.00     26.39 o 
  -6   5   7     1248.66     1255.79     41.78 o 
  -5   5   7     5732.18     5707.37     87.92 o 
  -4   5   7     4146.85     4320.19     92.87 o 
  -3   5   7     6883.81     6634.09     95.81 o 
  -2   5   7     4850.58     4696.40     90.10 o 
  -1   5   7     1411.50     1446.34     38.66 o 
   0   5   7      122.33       98.29     11.90 o 
   1   5   7        4.88       16.25      9.02 o 
   2   5   7      660.01      708.86     32.66 o 
   3   5   7     2278.10     2061.80     77.04 o 
   4   5   7     3152.08     3035.13    104.37 o 
   5   5   7     1295.29     1351.89     71.24 o 
   6   5   7     1432.23     1396.62     76.21 o 
   7   5   7      691.10      770.38     68.75 o 
   8   5   7      256.70      262.59     44.73 o 
   9   5   7      157.03      206.26     45.56 o 
 -12   6   7      164.64      247.68     48.05 o 
 -11   6   7      288.86      285.79     49.70 o 
 -10   6   7      741.15      639.50     64.61 o 
  -9   6   7      489.66      361.17     48.05 o 
  -8   6   7     1434.03     1312.13     73.72 o 
  -7   6   7     1047.86      934.54     39.62 o 
  -6   6   7      314.58      294.16     25.59 o 
  -5   6   7      118.48      175.15     20.20 o 
  -4   6   7      263.37      289.98     18.24 o 
  -3   6   7     2583.08     2576.46     53.95 o 
  -2   6   7     6232.75     6211.02     92.00 o 
  -1   6   7     2601.33     2386.91     46.46 o 
   0   6   7     6269.65     6134.87     91.36 o 
   1   6   7     4639.23     4682.60     90.37 o 
   2   6   7     3918.37     3842.61    105.62 o 
   3   6   7     2146.88     1970.85     58.97 o 
   4   6   7      613.77      560.80     48.87 o 
   5   6   7        5.32       -9.11     19.88 o 
   6   6   7       42.35       29.82     24.02 o 
   7   6   7        7.83       -3.31     25.68 o 
   8   6   7       48.18       45.56     32.31 o 
   9   6   7      211.68      197.15     43.90 o 
 -12   7   7        5.97        4.14     31.48 o 
 -11   7   7        6.83      -12.43     28.99 o 
 -10   7   7        2.82        2.49     26.51 o 
  -9   7   7      100.28       85.32     30.65 o 
  -8   7   7     1211.06      943.51     64.61 o 
  -7   7   7     1713.02     1743.73    109.76 o 
  -6   7   7     1038.23     1101.32     44.69 o 
  -5   7   7     3685.93     3570.87    123.01 o 
  -4   7   7     3821.74     3866.39     86.40 o 
  -3   7   7     1633.32     1649.02     38.38 o 
  -2   7   7     1364.99     1259.00     32.99 o 
  -1   7   7     1599.12     1603.28     44.22 o 
   0   7   7      101.75      124.01     13.64 o 
   1   7   7      104.23      100.17     12.86 o 
   2   7   7     1024.67     1011.36     41.14 o 
   3   7   7     3094.14     3139.92     80.06 o 
   4   7   7     2170.07     2110.39     94.85 o 
   5   7   7      534.52      468.85     49.70 o 
   6   7   7      509.47      577.37     58.81 o 
   7   7   7      641.21      641.98     64.61 o 
   8   7   7      280.99      302.35     48.87 o 
 -11   8   7      254.12      202.95     45.56 o 
 -10   8   7      395.23      484.59     61.30 o 
  -9   8   7      267.19      260.11     44.73 o 
  -8   8   7       20.93       34.79     24.02 o 
  -7   8   7       24.96       17.81     21.95 o 
  -6   8   7       54.33       54.74     18.98 o 
  -5   8   7      840.58      917.01     44.33 o 
  -4   8   7     1327.03     1216.39     46.85 o 
  -3   8   7     2100.46     2115.88    150.76 o 
  -2   8   7     2571.59     2563.81    116.80 o 
  -1   8   7     2372.46     2464.70     50.21 o 
   0   8   7     2690.13     2640.64     72.39 o 
   1   8   7     4337.74     4287.45     73.60 o 
   2   8   7      900.65      860.00     41.57 o 
   3   8   7       11.91       11.60     19.05 o 
   4   8   7        4.11        3.26     14.86 o 
   5   8   7       11.02       33.96     24.85 o 
   6   8   7      268.44      223.66     39.76 o 
   7   8   7      306.77      328.03     49.70 o 
   8   8   7      377.68      415.84     57.16 o 
 -11   9   7       49.27       30.65     33.13 o 
 -10   9   7      158.74      187.21     43.90 o 
  -9   9   7      118.79      121.77     38.93 o 
  -8   9   7      707.42      597.25     65.44 o 
  -7   9   7      981.41      915.21     48.56 o 
  -6   9   7     1365.81     1265.71    150.76 o 
  -5   9   7     2715.36     2712.02     76.14 o 
  -4   9   7     1454.60     1399.97     83.66 o 
  -3   9   7      313.70      356.09     31.03 o 
  -2   9   7       49.25       63.88     18.04 o 
  -1   9   7      113.33      127.82     20.99 o 
   0   9   7      770.11      808.23     44.58 o 
   1   9   7     2686.18     2912.92     95.68 o 
   2   9   7     1445.12     1465.72     98.58 o 
   3   9   7     1574.76     1540.30     55.71 o 
   4   9   7     2123.20     2154.89     71.65 o 
   5   9   7      910.03     1032.97     66.27 o 
   6   9   7      276.51      277.50     44.73 o 
   7   9   7      177.55      178.93     42.25 o 
 -10  10   7       87.96       96.92     39.76 o 
  -9  10   7       36.40       16.57     29.82 o 
  -8  10   7        1.56       13.25     30.65 o 
  -7  10   7       50.48       58.33     26.51 o 
  -6  10   7      103.40      104.15     23.82 o 
  -5  10   7     1557.44     1469.99     56.82 o 
  -4  10   7     1393.84     1576.32    110.59 o 
  -3  10   7     2393.66     2356.16     78.28 o 
  -2  10   7     4193.58     4153.72    158.22 o 
  -1  10   7     2725.36     2709.33    118.04 o 
   0  10   7      460.07      445.70     57.57 o 
   1  10   7      131.86      195.49     38.93 o 
   2  10   7      109.69      131.91     23.19 o 
   3  10   7       10.04       18.22     15.91 o 
   4  10   7      151.78      162.04     39.76 o 
   5  10   7      202.66      253.48     42.25 o 
   6  10   7      268.62      316.44     47.22 o 
  -9  11   7      221.23      183.07     45.56 o 
  -8  11   7      428.30      438.20     60.47 o 
  -7  11   7      658.74      616.85     46.54 o 
  -6  11   7      365.83      404.84     37.78 o 
  -5  11   7      441.47      449.92     60.88 o 
  -4  11   7      570.64      586.44     66.68 o 
  -3  11   7       19.01       -8.63     22.78 o 
  -2  11   7      947.36      920.29     47.95 o 
  -1  11   7     1371.81     1409.63     54.31 o 
   0  11   7     1206.14     1192.84     81.18 o 
   1  11   7     1638.62     1547.38     94.43 o 
   2  11   7     1128.01     1178.76     85.32 o 
   3  11   7      847.68      818.42     83.66 o 
   4  11   7      897.76      875.58     90.29 o 
   5  11   7      303.39      275.90     34.83 o 
  -9  12   7        0.69       -8.28     28.16 o 
  -8  12   7       81.31       96.09     38.10 o 
  -7  12   7      185.20      198.81     46.39 o 
  -6  12   7      258.10      263.54     33.84 o 
  -5  12   7     1103.18     1171.09     88.63 o 
  -4  12   7     1087.17     1110.52     53.57 o 
  -3  12   7      481.16      492.54     40.92 o 
  -2  12   7      351.80      346.60     37.28 o 
  -1  12   7      281.71      276.67     49.70 o 
   0  12   7      121.94      132.54     43.90 o 
   1  12   7       13.63      -18.22     27.34 o 
   2  12   7        1.89      -26.51     26.51 o 
   3  12   7       83.97       96.09     40.59 o 
   4  12   7      321.82      320.58     60.47 o 
  -7  13   7      372.63      304.01     52.19 o 
  -6  13   7      293.70      285.97     35.99 o 
  -5  13   7        7.26      -12.39     20.87 o 
  -4  13   7       51.87        3.57     22.29 o 
  -3  13   7      195.98      173.34     31.01 o 
  -2  13   7      786.02      854.87     84.49 o 
  -1  13   7      542.63      687.54     77.04 o 
   0  13   7     1074.06     1074.39     99.40 o 
   1  13   7     1522.53     1515.91    105.20 o 
   2  13   7      778.35      786.12     90.29 o 
   3  13   7      181.79      212.89     53.84 o 
  -6  14   7      373.17      356.35     91.95 o 
  -5  14   7      523.65      559.78     47.51 o 
  -4  14   7      627.21      698.92     52.83 o 
  -3  14   7      245.25      368.62     62.13 o 
  -2  14   7       72.41       58.81     41.42 o 
  -1  14   7      186.71      174.78     50.53 o 
   0  14   7       27.60       -7.46     36.45 o 
   1  14   7      141.95      131.71     48.87 o 
  -2 -16   8      125.95      144.14     43.07 o 
  -1 -16   8      663.87      670.15     77.04 o 
   0 -16   8     1236.06     1225.15     87.81 o 
   1 -16   8     1557.09     1615.31     99.40 o 
   2 -16   8     1841.46     1961.57    111.83 o 
  -4 -15   8      853.44     1006.46     94.43 o 
  -3 -15   8     1225.51     1297.22    106.03 o 
  -2 -15   8      778.43      807.65     82.01 o 
  -1 -15   8      229.96      176.44     44.73 o 
   0 -15   8       31.16       38.10     33.13 o 
   1 -15   8      112.32      138.34     40.59 o 
   2 -15   8      433.75      438.20     61.30 o 
   3 -15   8      438.01      453.12     62.96 o 
   4 -15   8      904.50      830.02     82.84 o 
  -6 -14   8        1.66       38.93     29.82 o 
  -5 -14   8       17.67       32.31     32.31 o 
  -4 -14   8       88.68       95.26     39.76 o 
  -3 -14   8      439.40      363.65     56.33 o 
  -2 -14   8     1141.46     1220.18     85.32 o 
  -1 -14   8     1929.58     1863.82    101.06 o 
   0 -14   8     1780.98     1666.67     92.78 o 
   1 -14   8     1439.16     1346.92     86.15 o 
   2 -14   8     1468.02     1498.51     89.46 o 
   3 -14   8      930.67     1032.97     86.98 o 
   4 -14   8      107.43       93.61     36.45 o 
   5 -14   8       36.32       83.66     38.10 o 
   6 -14   8        6.93       24.02     32.31 o 
  -7 -13   8      674.54      832.62     90.71 o 
  -6 -13   8     1001.14     1212.63     72.46 o 
  -5 -13   8     1119.50     1183.67     69.70 o 
  -4 -13   8      935.92      890.49     82.84 o 
  -3 -13   8      856.44      920.31     81.18 o 
  -2 -13   8      115.96      110.17     37.28 o 
  -1 -13   8       30.33       37.28     27.34 o 
   0 -13   8       71.00      134.19     36.45 o 
   1 -13   8      540.66      470.51     57.99 o 
   2 -13   8     2133.57     1797.55     95.26 o 
   3 -13   8     2197.71     1751.99     95.26 o 
   4 -13   8     1294.04     1260.77     83.66 o 
   5 -13   8     1356.66     1568.09     96.09 o 
   6 -13   8     1181.82     1380.88     96.09 o 
   7 -13   8      349.28      419.15     62.96 o 
  -8 -12   8        1.51      -19.05     38.10 o 
  -7 -12   8        2.35        2.25     48.46 o 
  -6 -12   8        2.81        2.00     34.79 o 
  -5 -12   8      258.80      281.87     35.13 o 
  -4 -12   8     1714.29     1799.41     69.41 o 
  -3 -12   8     2501.97     2574.12     81.71 o 
  -2 -12   8     1160.54     1179.59     73.72 o 
  -1 -12   8     1599.64     1538.27     84.49 o 
   0 -12   8     2350.73     2267.23    104.37 o 
   1 -12   8     2101.35     1940.86     92.78 o 
   2 -12   8      680.94      650.27     62.13 o 
   3 -12   8       79.40      115.14     32.31 o 
   4 -12   8      127.13      139.99     38.10 o 
   5 -12   8      336.20      455.60     60.47 o 
   6 -12   8      443.09      366.14     57.16 o 
   7 -12   8      946.77     1062.79     96.92 o 
  -9 -11   8      300.77      255.96     62.96 o 
  -8 -11   8      333.49      262.59     59.64 o 
  -7 -11   8      726.91      745.63     55.75 o 
  -6 -11   8     1218.97     1201.95     59.87 o 
  -5 -11   8     1348.37     1425.64     62.54 o 
  -4 -11   8      304.21      319.90     35.13 o 
  -3 -11   8       30.25       26.17     20.29 o 
  -2 -11   8       80.27       75.62     19.81 o 
  -1 -11   8     1587.43     1603.03     94.02 o 
   0 -11   8     1203.98     1061.96     65.44 o 
   1 -11   8     2820.06     2853.71    111.00 o 
   2 -11   8     4563.59     4323.23    144.96 o 
   3 -11   8     1675.65     1589.63     82.84 o 
   4 -11   8      661.74      724.82     68.75 o 
   5 -11   8     1135.34     1039.60     74.55 o 
   6 -11   8      469.96      429.92     58.81 o 
   7 -11   8       44.53       34.79     36.45 o 
   8 -11   8        1.35       10.77     35.62 o 
 -10 -10   8        6.06       76.21     45.56 o 
  -9 -10   8       25.92       -6.63     37.28 o 
  -8 -10   8        2.45      -14.91     33.96 o 
  -7 -10   8      339.99      398.95     43.07 o 
  -6 -10   8      785.18      833.19     67.93 o 
  -5 -10   8     1392.47     1424.09     59.61 o 
  -4 -10   8     2398.19     2412.36     76.04 o 
  -3 -10   8     5494.34     5364.62    121.49 o 
  -2 -10   8     6894.94     6862.24    140.28 o 
  -1 -10   8     4059.78     4072.39     95.76 o 
   0 -10   8     2586.63     2389.85     66.18 o 
   1 -10   8      111.80      142.90     20.05 o 
   2 -10   8       71.31       83.66     28.16 o 
   3 -10   8      106.95      139.17     33.13 o 
   4 -10   8     1118.40     1272.37     77.04 o 
   5 -10   8     1284.37     1384.20     82.01 o 
   6 -10   8     1341.49     1356.86     86.15 o 
   7 -10   8      865.86      764.58     75.38 o 
   8 -10   8     1276.39     1342.78     94.43 o 
   9 -10   8      314.48      361.17     61.30 o 
 -10  -9   8      167.92      172.30     54.67 o 
  -9  -9   8      894.45     1014.75    103.55 o 
  -8  -9   8      742.15      852.39     91.95 o 
  -7  -9   8      445.80      460.02     41.00 o 
  -6  -9   8      957.74      975.33     72.90 o 
  -5  -9   8       17.35        9.76     15.52 o 
  -4  -9   8      188.72      176.65     26.06 o 
  -3  -9   8      168.90      156.49     36.86 o 
  -2  -9   8      593.38      626.32     62.96 o 
  -1  -9   8     4622.92     4722.98    101.92 o 
   0  -9   8     4998.32     5065.69    104.83 o 
   1  -9   8     3456.19     3434.95     79.29 o 
   2  -9   8     2860.00     2912.09     71.54 o 
   3  -9   8     4537.25     4794.06    168.16 o 
   4  -9   8      431.69      393.47     48.05 o 
   5  -9   8       64.23       53.84     29.82 o 
   6  -9   8      359.75      393.47     55.50 o 
   7  -9   8       58.55       42.25     32.31 o 
   8  -9   8      155.60      117.63     39.76 o 
   9  -9   8      107.54      143.31     45.56 o 
 -11  -8   8       16.70       93.61     47.22 o 
 -10  -8   8        6.05       -3.31     38.10 o 
  -9  -8   8       76.05      146.62     48.87 o 
  -8  -8   8      159.92      170.64     47.22 o 
  -7  -8   8     1120.38     1283.05     55.92 o 
  -6  -8   8     2314.52     2262.46     72.63 o 
  -5  -8   8     1385.87     1449.72     81.18 o 
  -4  -8   8      869.71      908.04     83.66 o 
  -3  -8   8     1524.14     1516.67     51.82 o 
  -2  -8   8     1856.91     1831.88     56.47 o 
  -1  -8   8      538.70      521.00     32.47 o 
   0  -8   8      502.77      536.53     29.37 o 
   1  -8   8       69.70       49.27     13.43 o 
   2  -8   8     3841.81     4033.42     87.13 o 
   3  -8   8     1302.56     1269.33     44.46 o 
   4  -8   8     2713.00     2837.19    107.27 o 
   5  -8   8     2576.40     2502.51     68.29 o 
   6  -8   8     1953.78     2090.79     99.40 o 
   7  -8   8      972.08     1031.31     72.90 o 
   8  -8   8      410.28      400.10     58.81 o 
   9  -8   8      207.09      134.19     43.07 o 
 -11  -7   8      355.06      432.41     75.38 o 
 -10  -7   8      229.84      105.20     48.87 o 
  -9  -7   8      588.80      737.24     86.98 o 
  -8  -7   8     1000.84      993.21     93.61 o 
  -7  -7   8       98.63       79.50     25.68 o 
  -6  -7   8      138.07      116.01     22.04 o 
  -5  -7   8        1.31       16.82     14.34 o 
  -4  -7   8     1400.60     1482.80     51.19 o 
  -3  -7   8     2078.78     1825.96     54.91 o 
  -2  -7   8     2923.80     2827.39    123.01 o 
  -1  -7   8     6208.47     6298.53    118.25 o 
   0  -7   8     7166.63     7146.98    128.85 o 
   1  -7   8     4373.39     4395.15     89.61 o 
   2  -7   8     2476.99     2419.45     60.25 o 
   3  -7   8     1918.39     1987.42     55.09 o 
   4  -7   8       34.73       57.71     15.52 o 
   5  -7   8        5.73       13.75     15.12 o 
   6  -7   8       83.54      102.37     20.64 o 
   7  -7   8      465.08      492.47     36.40 o 
   8  -7   8      791.61      736.42     71.24 o 
   9  -7   8      246.13      208.75     49.70 o 
  10  -7   8      245.81      285.79     53.84 o 
 -11  -6   8        6.84       26.51     41.42 o 
 -10  -6   8       79.73       86.98     44.73 o 
  -9  -6   8      611.18      641.98     79.52 o 
  -8  -6   8      464.05      432.41     64.61 o 
  -7  -6   8      744.93      848.72    105.62 o 
  -6  -6   8     7393.75     7383.89    146.63 o 
  -5  -6   8     6417.20     6333.11    126.46 o 
  -4  -6   8     3195.52     3081.19     74.58 o 
  -3  -6   8     3934.03     3740.42    212.89 o 
  -2  -6   8      360.91      299.41     24.05 o 
  -1  -6   8      365.76      257.84     38.93 o 
   0  -6   8      569.08      581.30     27.23 o 
   1  -6   8     2438.79     2625.97     61.49 o 
   2  -6   8     8405.46     9062.18    176.86 o 
   3  -6   8     7916.29     8263.66    146.04 o 
   4  -6   8     2041.01     2010.64     55.31 o 
   5  -6   8     1872.72     1891.88     55.19 o 
   6  -6   8     2222.89     2178.05     62.74 o 
   7  -6   8      369.47      476.04     83.66 o 
   8  -6   8      129.31      167.53     56.33 o 
   9  -6   8       61.94       82.84     35.62 o 
  10  -6   8        3.10      -31.48     31.48 o 
 -12  -5   8      143.29      149.11     50.53 o 
 -11  -5   8      253.51      261.76     61.30 o 
 -10  -5   8      153.83       91.95     44.73 o 
  -9  -5   8      173.61      144.14     47.22 o 
  -8  -5   8      119.94      160.70     45.56 o 
  -7  -5   8       18.25       59.64     29.82 o 
  -6  -5   8      287.03      310.22     31.48 o 
  -5  -5   8      858.01      812.52     35.81 o 
  -4  -5   8     5364.30     5373.85    105.59 o 
  -3  -5   8    11502.60    11007.38    184.80 o 
  -2  -5   8     4572.47     4657.86     91.02 o 
  -1  -5   8     4915.16     5027.41    194.25 o 
   0  -5   8     9273.32     9476.52    157.17 o 
   1  -5   8     1486.04     1552.32     43.05 o 
   2  -5   8     1155.90     1329.19     70.00 o 
   3  -5   8       28.93       36.60     12.58 o 
   4  -5   8      435.35      423.23     27.60 o 
   5  -5   8      505.60      467.46     40.59 o 
   6  -5   8      461.03      497.02     44.73 o 
   7  -5   8     1472.52     1502.65     72.90 o 
   8  -5   8     1346.85     1414.02     73.72 o 
   9  -5   8      543.08      528.50     57.16 o 
  10  -5   8      261.11      183.07     46.39 o 
 -12  -4   8       66.02       32.31     41.42 o 
 -11  -4   8      126.73      171.47     54.67 o 
 -10  -4   8      194.70      167.33     53.02 o 
  -9  -4   8     1196.31     1183.73    105.20 o 
  -8  -4   8     1940.42     1950.80    110.17 o 
  -7  -4   8     1425.83     1500.46     57.16 o 
  -6  -4   8     2292.98     2396.22    153.25 o 
  -5  -4   8     3542.60     3452.81     75.64 o 
  -4  -4   8      349.36      367.90     31.48 o 
  -3  -4   8        1.88       23.63      9.50 o 
  -2  -4   8       82.99       72.32     12.01 o 
  -1  -4   8     4417.32     4702.48     86.80 o 
   0  -4   8     7890.38     8003.70    134.53 o 
   1  -4   8     4410.64     4309.20     82.81 o 
   2  -4   8     3350.33     3098.91     66.77 o 
   3  -4   8     6637.09     6519.22    166.50 o 
   4  -4   8     1824.82     1833.17     69.58 o 
   5  -4   8     2090.52     2089.96     79.52 o 
   6  -4   8     1497.95     1430.58     66.27 o 
   7  -4   8       17.98      -10.77     19.88 o 
   8  -4   8       48.44       52.19     26.51 o 
   9  -4   8       15.59       38.93     29.82 o 
  10  -4   8      104.19       91.12     39.76 o 
 -12  -3   8      134.52       78.69     41.42 o 
 -11  -3   8      291.09      234.43     57.16 o 
 -10  -3   8      131.06       72.07     38.93 o 
  -9  -3   8       38.32       49.70     39.76 o 
  -8  -3   8        1.65        3.35     12.67 o 
  -7  -3   8      847.33      790.39     34.75 o 
  -6  -3   8     3568.33     3671.72    142.48 o 
  -5  -3   8     4056.21     4324.41     87.65 o 
  -4  -3   8     5679.97     5709.96    102.05 o 
  -3  -3   8    10800.78    10269.98    166.17 o 
  -2  -3   8     8630.58     8589.37    140.58 o 
  -1  -3   8      720.94      722.64     24.27 o 
   0  -3   8     1152.40     1094.27     40.59 o 
   1  -3   8      669.37      550.03     34.79 o 
   2  -3   8       43.64       20.71     14.08 o 
   3  -3   8     1033.04     1084.33     51.36 o 
   4  -3   8     1513.55     1498.51     62.96 o 
   5  -3   8     2437.96     2402.26     87.81 o 
   6  -3   8     2257.04     2320.25     89.46 o 
   7  -3   8      650.26      652.75     47.22 o 
   8  -3   8     1508.43     1623.59     81.18 o 
   9  -3   8      441.02      462.23     54.67 o 
  10  -3   8      122.69      143.31     39.76 o 
 -12  -2   8       72.67      111.83     43.90 o 
 -11  -2   8      203.71      328.86     62.13 o 
 -10  -2   8      356.26      324.72     59.64 o 
  -9  -2   8     1499.29     1523.36     98.58 o 
  -8  -2   8     1111.67     1193.13     44.59 o 
  -7  -2   8      249.26      367.30     31.48 o 
  -6  -2   8      601.31      565.84     31.89 o 
  -5  -2   8     2666.14     2689.86     62.59 o 
  -4  -2   8       80.48       98.47     14.52 o 
  -3  -2   8     1217.48     1126.30     22.70 o 
  -2  -2   8     2838.36     3007.21     56.62 o 
  -1  -2   8    10857.22    11456.06    178.93 o 
   0  -2   8     9806.22     9670.32    227.80 o 
   1  -2   8     7539.78     7599.41    185.55 o 
   2  -2   8     5532.11     5402.59    142.48 o 
   3  -2   8    12267.93    12451.14    289.10 o 
   4  -2   8     2518.19     2645.79     90.29 o 
   5  -2   8      579.57      499.50     43.90 o 
   6  -2   8      309.05      406.73     43.07 o 
   7  -2   8        5.22        9.11     19.88 o 
   8  -2   8      380.59      335.49     45.56 o 
   9  -2   8      211.77      221.17     43.07 o 
  10  -2   8      162.32      201.29     46.39 o 
 -13  -1   8       29.97       10.77     32.31 o 
 -12  -1   8       35.89       -7.46     33.96 o 
 -11  -1   8       85.31       50.53     36.45 o 
 -10  -1   8        7.22       33.13     33.96 o 
  -9  -1   8      489.31      498.12     42.25 o 
  -8  -1   8      680.65      692.43     53.43 o 
  -7  -1   8      679.45      647.78     37.69 o 
  -6  -1   8     4501.14     4353.18    143.31 o 
  -5  -1   8     4611.70     4541.35     90.95 o 
  -4  -1   8     6487.71     6754.58    119.94 o 
  -3  -1   8     4065.96     3841.36     75.83 o 
  -2  -1   8     2834.22     2713.66     42.14 o 
  -1  -1   8      473.10      481.28     32.31 o 
   0  -1   8      270.46      269.22     27.34 o 
   1  -1   8       17.42        3.31     11.60 o 
   2  -1   8     1419.63     1442.18     57.99 o 
   3  -1   8     2586.98     2563.79     86.98 o 
   4  -1   8     4820.57     4809.48    137.51 o 
   5  -1   8     3480.25     3569.42    115.14 o 
   6  -1   8     3891.08     4118.63    131.71 o 
   7  -1   8      997.65     1002.32     62.13 o 
   8  -1   8      703.32      770.38     66.27 o 
   9  -1   8      289.50      279.16     48.87 o 
  10  -1   8       72.24      101.89     41.42 o 
 -13   0   8       55.55       19.88     32.31 o 
 -12   0   8      164.45      144.96     46.39 o 
 -11   0   8      490.41      468.03     66.27 o 
 -10   0   8      388.60      380.69     34.32 o 
  -9   0   8     1683.78     1669.77     62.54 o 
  -8   0   8     3915.80     4285.35    162.36 o 
  -7   0   8     1190.01     1238.50     45.36 o 
  -6   0   8        0.71       22.11      6.54 o 
  -5   0   8       50.37       34.65     13.13 o 
  -4   0   8      962.43      855.44     34.79 o 
  -3   0   8     5927.04     5589.68    101.17 o 
  -2   0   8     5204.28     5250.71    170.23 o 
  -1   0   8     7228.92     7779.99    189.70 o 
   0   0   8    12541.67    12720.36    288.27 o 
   1   0   8    11344.66    11338.65    261.76 o 
   2   0   8     4883.14     4842.62    132.54 o 
   3   0   8     4292.99     4353.88    126.74 o 
   4   0   8      519.00      477.14     41.42 o 
   5   0   8      111.37       93.61     23.19 o 
   6   0   8      209.30      213.72     33.96 o 
   7   0   8      792.26      671.80     57.16 o 
   8   0   8     1254.27     1297.22     74.55 o 
   9   0   8      642.72      487.08     58.81 o 
  10   0   8      329.75      356.20     56.33 o 
 -13   1   8        4.83       25.68     31.48 o 
 -12   1   8        2.81       14.08     31.48 o 
 -11   1   8       17.34      -12.40     40.59 o 
 -10   1   8      111.60      122.17     24.46 o 
  -9   1   8      685.38      716.73     41.82 o 
  -8   1   8     4409.32     4242.51    188.45 o 
  -7   1   8     3792.26     3651.88    123.01 o 
  -6   1   8     4280.90     4076.20     65.10 o 
  -5   1   8     4783.11     4727.13     69.88 o 
  -4   1   8      337.25      376.04     41.83 o 
  -3   1   8     1241.24     1221.01     36.92 o 
  -2   1   8     1258.65     1324.15     85.32 o 
  -1   1   8     2245.65     2541.67     64.61 o 
   0   1   8     5705.28     5468.86    141.65 o 
   1   1   8     2486.66     2581.18     83.66 o 
   2   1   8     4692.53     4980.95    136.68 o 
   3   1   8     5431.83     5633.70    153.25 o 
   4   1   8     3271.07     3238.07    105.20 o 
   5   1   8     2714.04     2485.92     93.61 o 
   6   1   8     2101.20     1987.25     85.32 o 
   7   1   8      637.20      664.35     57.99 o 
   8   1   8      107.90       83.66     31.48 o 
   9   1   8       39.94       34.79     32.31 o 
  10   1   8        5.46       19.05     33.96 o 
 -12   2   8      208.31      250.99     53.84 o 
 -11   2   8      456.46      578.61     43.99 o 
 -10   2   8      219.15      268.56     38.52 o 
  -9   2   8      374.15      407.49     34.22 o 
  -8   2   8      251.05      257.42     26.86 o 
  -7   2   8       30.46       21.07     14.33 o 
  -6   2   8      929.40      930.51     25.76 o 
  -5   2   8     1082.35     1049.68     30.69 o 
  -4   2   8     4642.73     4530.70     67.41 o 
  -3   2   8     7994.19     7706.48    103.70 o 
  -2   2   8    17744.20    17825.22    218.65 o 
  -1   2   8    12011.25    12152.80    154.82 o 
   0   2   8    17949.58    18023.89    272.37 o 
   1   2   8     9404.95     9951.14    236.08 o 
   2   2   8      331.87      350.40     34.79 o 
   3   2   8        9.10       -2.49     12.43 o 
   4   2   8       16.25        8.28     17.40 o 
   5   2   8     1578.85     1539.93     72.90 o 
   6   2   8      916.36      887.18     56.33 o 
   7   2   8      580.58      594.77     55.50 o 
   8   2   8      980.41      960.07     67.10 o 
   9   2   8      445.69      519.38     60.47 o 
  10   2   8      203.59      238.57     47.22 o 
 -12   3   8       36.98       28.16     31.48 o 
 -11   3   8      192.84      193.84     40.59 o 
 -10   3   8      149.68      131.76     23.59 o 
  -9   3   8     1150.07     1093.60     66.68 o 
  -8   3   8     1379.01     1392.39     57.57 o 
  -7   3   8      519.46      504.16     33.81 o 
  -6   3   8      830.51      917.75     27.01 o 
  -5   3   8     2875.40     3139.84     55.05 o 
  -4   3   8       13.11       15.93      9.42 o 
  -3   3   8      102.61       90.08     10.83 o 
  -2   3   8      461.64      498.32     19.14 o 
  -1   3   8       25.40       23.72      8.25 o 
   0   3   8     4703.88     4986.19     75.48 o 
   1   3   8    10714.75    11159.72    262.59 o 
   2   3   8     2925.42     2883.54     94.43 o 
   3   3   8     4181.22     3749.18    115.97 o 
   4   3   8     2997.15     2905.07    101.89 o 
   5   3   8     1216.10     1196.99     65.44 o 
   6   3   8      975.01      905.40     61.30 o 
   7   3   8      152.98      150.76     35.62 o 
   8   3   8       12.29        6.63     26.51 o 
   9   3   8        1.58       -5.80     28.16 o 
 -12   4   8      180.19      202.12     43.07 o 
 -11   4   8      400.64      339.63     48.05 o 
 -10   4   8      123.42       93.61     30.65 o 
  -9   4   8        6.37      -10.12     14.52 o 
  -8   4   8      262.50      251.75     36.45 o 
  -7   4   8       91.92      120.43     19.89 o 
  -6   4   8     2531.25     2580.79     51.27 o 
  -5   4   8     4485.06     4421.44     71.96 o 
  -4   4   8     6881.90     7173.56    102.36 o 
  -3   4   8    10731.70    10628.29    141.01 o 
  -2   4   8    14161.39    14395.50    183.59 o 
  -1   4   8     2059.07     2081.27     41.45 o 
   0   4   8      854.17      832.68     25.63 o 
   1   4   8       48.72       76.99     15.09 o 
   2   4   8       93.44      131.71     23.19 o 
   3   4   8      592.65      576.54     41.42 o 
   4   4   8     1638.62     1546.56     72.07 o 
   5   4   8     2232.94     1998.01     86.98 o 
   6   4   8     2168.36     2087.48     93.61 o 
   7   4   8      574.91      598.08     59.64 o 
   8   4   8      392.13      321.41     48.05 o 
   9   4   8      311.77      379.39     55.50 o 
 -12   5   8       75.81       43.07     33.13 o 
 -11   5   8      443.46      431.58     55.50 o 
 -10   5   8      370.90      359.51     49.70 o 
  -9   5   8      702.94      671.80     62.13 o 
  -8   5   8     1227.24     1168.82     67.93 o 
  -7   5   8      376.20      412.22     31.03 o 
  -6   5   8      358.75      382.94     22.52 o 
  -5   5   8     1084.20     1063.95     31.33 o 
  -4   5   8       69.98       99.44     12.71 o 
  -3   5   8     2436.84     2477.90     47.82 o 
  -2   5   8     4650.21     4856.16     76.20 o 
  -1   5   8     2666.57     2691.85     50.19 o 
   0   5   8     3014.09     2894.50     53.00 o 
   1   5   8     4102.46     3914.37     66.94 o 
   2   5   8     4035.04     3915.29     87.65 o 
   3   5   8     4935.84     4585.82    136.68 o 
   4   5   8     1862.13     1767.73     77.04 o 
   5   5   8       91.43      105.20     28.99 o 
   6   5   8      107.82       64.61     26.51 o 
   7   5   8       63.43       -8.28     23.19 o 
   8   5   8       47.47       19.05     28.16 o 
   9   5   8      136.50      174.78     43.07 o 
 -12   6   8       38.13       43.07     33.13 o 
 -11   6   8       27.20       82.01     35.62 o 
 -10   6   8        1.21        4.14     28.16 o 
  -9   6   8      132.02      104.37     30.65 o 
  -8   6   8      631.09      609.68     61.30 o 
  -7   6   8      503.99      508.62     52.19 o 
  -6   6   8     1126.87     1193.57     57.57 o 
  -5   6   8     3477.24     3621.81     65.37 o 
  -4   6   8     2915.83     2760.39     67.04 o 
  -3   6   8     1747.14     1658.42     38.54 o 
  -2   6   8     1174.86     1203.38     52.47 o 
  -1   6   8       17.21        7.22      9.02 o 
   0   6   8       11.94       21.16     11.61 o 
   1   6   8       27.75       35.88     15.17 o 
   2   6   8      807.34      695.16     56.74 o 
   3   6   8     2442.31     2190.19     86.15 o 
   4   6   8     1777.87     1664.18     77.04 o 
   5   6   8      640.40      670.15     58.81 o 
   6   6   8      792.96      773.69     66.27 o 
   7   6   8      600.32      622.93     63.78 o 
   8   6   8      304.48      315.61     50.53 o 
 -12   7   8      198.81      178.10     45.56 o 
 -11   7   8      309.99      352.88     57.16 o 
 -10   7   8      176.45      199.64     43.90 o 
  -9   7   8      148.98      127.57     34.79 o 
  -8   7   8      218.24      228.63     41.42 o 
  -7   7   8      241.62      312.29     43.90 o 
  -6   7   8       19.49       14.50     15.69 o 
  -5   7   8        1.60       -4.02     14.02 o 
  -4   7   8      400.89      443.04     48.05 o 
  -3   7   8     2478.76     2487.97     50.76 o 
  -2   7   8     3622.32     3300.79     82.34 o 
  -1   7   8     1041.41     1048.83     31.49 o 
   0   7   8     1776.75     1756.81     41.47 o 
   1   7   8     2779.00     2720.39     54.45 o 
   2   7   8     1293.02     1260.32     46.92 o 
   3   7   8      508.81      527.29     36.55 o 
   4   7   8      165.72      166.50     32.31 o 
   5   7   8        1.37       -1.66     21.54 o 
   6   7   8       57.19       34.79     27.34 o 
   7   7   8       99.53      106.03     35.62 o 
   8   7   8      270.56      312.29     50.53 o 
 -11   8   8       39.82      -10.77     25.68 o 
 -10   8   8       46.06       53.02     31.48 o 
  -9   8   8      231.97      204.61     44.73 o 
  -8   8   8      731.20      806.83     72.07 o 
  -7   8   8     1023.84     1187.87     76.21 o 
  -6   8   8     1608.84     1698.83     85.74 o 
  -5   8   8     2443.25     2565.06     71.40 o 
  -4   8   8     2122.57     2076.06     62.36 o 
  -3   8   8      410.39      453.68     88.22 o 
  -2   8   8       54.28       42.43     19.88 o 
  -1   8   8        1.02       -3.52      8.93 o 
   0   8   8      320.53      319.12     21.04 o 
   1   8   8     1194.39     1212.92     35.53 o 
   2   8   8      748.47      759.11     39.83 o 
   3   8   8      782.14      748.23     50.12 o 
   4   8   8      798.35      832.51     57.16 o 
   5   8   8      596.88      565.77     56.33 o 
   6   8   8      422.45      335.49     47.22 o 
   7   8   8      223.50      256.79     44.73 o 
 -11   9   8      126.38      122.60     40.59 o 
 -10   9   8      100.41      110.17     38.10 o 
  -9   9   8      106.50      106.03     38.10 o 
  -8   9   8       88.08       37.28     28.99 o 
  -7   9   8        0.34      -24.02     24.02 o 
  -6   9   8      117.49      138.23     24.64 o 
  -5   9   8      239.97      294.24     30.65 o 
  -4   9   8      516.98      565.41     38.95 o 
  -3   9   8     1354.14     1332.14     50.87 o 
  -2   9   8     2167.78     2244.36     65.74 o 
  -1   9   8     2307.62     2252.62     65.33 o 
   0   9   8     1852.24     1965.37     78.28 o 
   1   9   8      568.77      563.34     60.47 o 
   2   9   8      388.45      364.13     39.35 o 
   3   9   8      151.04      135.91     45.97 o 
   4   9   8       29.08        1.36     16.87 o 
   5   9   8       79.37       62.96     28.99 o 
   6   9   8      311.93      345.43     48.05 o 
   7   9   8      323.51      355.37     50.53 o 
 -10  10   8       91.04       76.21     37.28 o 
  -9  10   8      290.98      279.99     52.19 o 
  -8  10   8      760.23      650.27     69.58 o 
  -7  10   8      650.34      724.82     72.90 o 
  -6  10   8      228.04      268.24     31.30 o 
  -5  10   8      573.51      535.63     40.71 o 
  -4  10   8      104.48      133.88     24.60 o 
  -3  10   8        9.97       18.01     19.03 o 
  -2  10   8       41.54        7.32     16.62 o 
  -1  10   8      607.00      603.30     40.10 o 
   0  10   8      875.75     1095.93     73.72 o 
   1  10   8     1098.90     1121.60     77.04 o 
   2  10   8     1157.04     1153.08     79.52 o 
   3  10   8     1113.44     1150.18     51.35 o 
   4  10   8      940.51      933.77     51.16 o 
   5  10   8      488.81      562.46     58.81 o 
   6  10   8       75.18       89.46     31.48 o 
  -9  11   8        0.03        7.46     31.48 o 
  -8  11   8       10.34       39.76     30.65 o 
  -7  11   8      178.26      178.93     43.90 o 
  -6  11   8      533.17      610.43     46.56 o 
  -5  11   8      880.35      968.21     55.92 o 
  -4  11   8      634.23      743.32    115.14 o 
  -3  11   8      593.05      652.93     44.78 o 
  -2  11   8     1169.80     1196.63     52.60 o 
  -1  11   8      490.60      581.91     77.87 o 
   0  11   8      428.88      413.35     57.16 o 
   1  11   8      146.33      131.71     40.59 o 
   2  11   8        0.15      -24.85     24.85 o 
   3  11   8       40.24       58.81     35.62 o 
   4  11   8      187.44      226.14     53.02 o 
   5  11   8      318.61      367.79     53.84 o 
  -8  12   8      301.69      233.60     50.53 o 
  -7  12   8      190.33      138.34     42.25 o 
  -6  12   8       65.34       54.67     31.48 o 
  -5  12   8       27.63       35.07     23.67 o 
  -4  12   8        1.32      -19.30     19.30 o 
  -3  12   8      135.90      160.48     29.13 o 
  -2  12   8      481.11      479.78     57.16 o 
  -1  12   8      443.61      504.47     66.27 o 
   0  12   8      682.91      728.96     77.87 o 
   1  12   8      735.50      685.06     79.52 o 
   2  12   8      672.17      793.57     86.98 o 
   3  12   8      402.30      351.23     62.96 o 
   4  12   8      100.41       64.61     42.25 o 
  -7  13   8       74.24       60.47     33.96 o 
  -6  13   8      219.28      184.73     41.42 o 
  -5  13   8      781.57      761.70     53.48 o 
  -4  13   8      880.56      957.60     59.28 o 
  -3  13   8      359.53      358.03     42.25 o 
  -2  13   8      221.48      332.17     59.64 o 
  -1  13   8       89.83      110.17     40.59 o 
   0  13   8      122.14      147.45     48.87 o 
   1  13   8       12.81      -14.91     32.31 o 
   2  13   8      187.65      202.12     53.84 o 
  -5  14   8       25.18       18.18     21.89 o 
  -4  14   8      254.88      265.24     48.87 o 
  -3  14   8      323.82      352.88     62.13 o 
  -2  14   8      398.83      361.17     62.96 o 
  -1  14   8      324.46      294.07     61.30 o 
   0  14   8      587.79      551.69     77.87 o 
  -2 -16   9      597.02      556.66     67.93 o 
  -1 -16   9      344.76      348.74     55.50 o 
   0 -16   9       60.86       93.61     38.93 o 
   1 -16   9       14.30        9.94     30.65 o 
  -4 -15   9      119.10      164.02     43.07 o 
  -3 -15   9      274.05      328.86     54.67 o 
  -2 -15   9      783.89      892.15     84.49 o 
  -1 -15   9     1141.35     1153.91     80.35 o 
   0 -15   9     1446.49     1425.61     90.29 o 
   1 -15   9     1534.54     1519.22     95.26 o 
   2 -15   9     1732.83     1438.87     92.78 o 
   3 -15   9      685.58      605.53     72.07 o 
   4 -15   9      174.64      149.11     41.42 o 
  -6 -14   9      429.64      530.15     72.90 o 
  -5 -14   9      873.11      985.75     91.12 o 
  -4 -14   9      923.66      950.96     88.63 o 
  -3 -14   9      460.83      419.15     59.64 o 
  -2 -14   9      101.20      109.34     38.93 o 
  -1 -14   9       16.02       14.91     27.34 o 
   0 -14   9       49.46        0.00     27.34 o 
   1 -14   9      498.67      559.97     66.27 o 
   2 -14   9      560.89      607.19     67.93 o 
   3 -14   9      690.76      686.71     72.90 o 
   4 -14   9     1103.87     1043.74     90.29 o 
   5 -14   9      527.17      596.42     70.41 o 
  -7 -13   9       44.36       39.76     42.25 o 
  -6 -13   9       22.86       12.18     24.03 o 
  -5 -13   9      154.67      240.99     37.03 o 
  -4 -13   9      626.13      766.24     77.87 o 
  -3 -13   9      738.10      889.66     79.52 o 
  -2 -13   9     1443.16     1471.17     86.98 o 
  -1 -13   9     2470.69     2227.47    105.20 o 
   0 -13   9     1446.27     1467.86     86.98 o 
   1 -13   9     1448.29     1299.70     79.52 o 
   2 -13   9      984.03     1022.20     82.84 o 
   3 -13   9       16.30       33.96     30.65 o 
   4 -13   9       43.63      114.31     36.45 o 
   5 -13   9       20.56       68.75     35.62 o 
   6 -13   9       97.38       71.24     37.28 o 
  -8 -12   9      447.82      589.80     84.49 o 
  -7 -12   9     1158.40     1335.32    113.49 o 
  -6 -12   9     1192.71     1292.54     92.36 o 
  -5 -12   9      526.98      606.97     48.84 o 
  -4 -12   9      337.68      376.55     60.06 o 
  -3 -12   9      393.46      474.41     41.22 o 
  -2 -12   9       14.45       36.82     18.72 o 
  -1 -12   9      158.38      138.34     35.62 o 
   0 -12   9      635.90      728.96     67.10 o 
   1 -12   9     2371.71     2206.76    100.23 o 
   2 -12   9     3186.73     3026.84    121.77 o 
   3 -12   9     1703.08     1817.43     95.26 o 
   4 -12   9     1374.79     1412.36     86.98 o 
   5 -12   9      937.97     1039.60     87.81 o 
   6 -12   9      404.70      479.62     64.61 o 
   7 -12   9      227.58      255.14     54.67 o 
  -9 -11   9       33.82       48.87     44.73 o 
  -8 -11   9        6.23       23.19     35.62 o 
  -7 -11   9      140.53       76.21     41.42 o 
  -6 -11   9      123.44      188.87     38.93 o 
  -5 -11   9      857.69      946.03     58.94 o 
  -4 -11   9     2253.28     2404.20     79.33 o 
  -3 -11   9     1889.22     1887.71     66.48 o 
  -2 -11   9     2157.19     2304.78     71.46 o 
  -1 -11   9     2749.59     2854.46    158.63 o 
   0 -11   9     2980.55     2815.55     87.81 o 
   1 -11   9     1406.12     1273.20     73.72 o 
   2 -11   9      933.07      898.77     71.24 o 
   3 -11   9        5.10       -1.66     24.85 o 
   4 -11   9      518.68      490.39     57.16 o 
   5 -11   9      520.98      569.09     63.78 o 
   6 -11   9      536.84      526.01     65.44 o 
   7 -11   9     1718.58     1665.01    101.89 o 
   8 -11   9      804.55      854.04     88.63 o 
  -9 -10   9      453.53      649.44     87.81 o 
  -8 -10   9      616.37      479.62     72.07 o 
  -7 -10   9      814.22      857.36     90.29 o 
  -6 -10   9      770.61      843.77     54.72 o 
  -5 -10   9      361.53      352.19     35.50 o 
  -4 -10   9       12.87       11.40     17.27 o 
  -3 -10   9      663.19      682.80     45.00 o 
  -2 -10   9      825.43      872.02     41.85 o 
  -1 -10   9     2380.91     2493.54    207.09 o 
   0 -10   9     2367.57     2528.22    132.54 o 
   1 -10   9     2772.17     2717.56     71.43 o 
   2 -10   9     4994.15     4759.78    152.42 o 
   3 -10   9     1222.78     1191.19     72.07 o 
   4 -10   9      883.97      798.54     68.75 o 
   5 -10   9      909.15      951.79     79.52 o 
   6 -10   9       86.90      115.14     38.10 o 
   7 -10   9       12.08       43.07     33.96 o 
   8 -10   9        6.61       22.37     35.62 o 
 -10  -9   9        6.71       -4.14     37.28 o 
  -9  -9   9        2.61       25.68     40.59 o 
  -8  -9   9      105.37      132.54     48.87 o 
  -7  -9   9      960.47      899.60     89.46 o 
  -6  -9   9     1661.56     1594.51     61.64 o 
  -5  -9   9     3010.34     3023.82     86.69 o 
  -4  -9   9     6412.17     6478.54    159.05 o 
  -3  -9   9     8318.93     8685.05    167.64 o 
  -2  -9   9     6898.16     6695.88    134.38 o 
  -1  -9   9     2533.69     2563.20    135.85 o 
   0  -9   9      252.28      230.31     23.09 o 
   1  -9   9      231.01      190.39     22.78 o 
   2  -9   9      362.07      306.84     27.01 o 
   3  -9   9     1082.19     1168.51     44.92 o 
   4  -9   9     3211.71     3180.09    120.94 o 
   5  -9   9     2065.56     1880.39     94.43 o 
   6  -9   9      674.13      737.24     70.41 o 
   7  -9   9      920.13      834.16     77.87 o 
   8  -9   9      859.89      754.64     76.21 o 
   9  -9   9      284.61      341.29     58.81 o 
 -11  -8   9      224.59      173.13     56.33 o 
 -10  -8   9      418.08      350.40     67.93 o 
  -9  -8   9      401.59      336.32     65.44 o 
  -8  -8   9      348.45      356.20     62.13 o 
  -7  -8   9      169.95      292.41     53.84 o 
  -6  -8   9      664.23      627.17     43.37 o 
  -5  -8   9        1.60      -15.70     20.29 o 
  -4  -8   9     1363.65     1194.33     72.07 o 
  -3  -8   9     1064.25      972.86     41.80 o 
  -2  -8   9     6365.73     6279.72    125.56 o 
  -1  -8   9     5695.35     5874.98    116.52 o 
   0  -8   9     3706.91     3515.78    151.18 o 
   1  -8   9     2647.81     2668.33     66.48 o 
   2  -8   9     2757.40     2884.33     71.12 o 
   3  -8   9     2061.06     2164.95     77.04 o 
   4  -8   9      729.15      747.51     39.41 o 
   5  -8   9       62.63       30.24     18.04 o 
   6  -8   9       62.61       67.10     34.79 o 
   7  -8   9      124.88      101.89     37.28 o 
   8  -8   9       99.31       89.46     38.93 o 
   9  -8   9      118.81       85.32     36.45 o 
 -11  -7   9        6.99      -24.02     38.10 o 
 -10  -7   9       97.84      113.49     48.05 o 
  -9  -7   9      159.58       92.78     42.25 o 
  -8  -7   9      373.00      482.94     68.75 o 
  -7  -7   9     1324.01     1192.02     84.49 o 
  -6  -7   9     3936.75     4008.37     97.72 o 
  -5  -7   9     6388.22     6402.80    131.62 o 
  -4  -7   9     3326.16     3217.49     80.29 o 
  -3  -7   9      885.68      976.69     39.62 o 
  -2  -7   9     1273.01     1281.25     44.08 o 
  -1  -7   9      762.36      713.77     32.07 o 
   0  -7   9      325.17      311.26     23.99 o 
   1  -7   9     2289.95     2222.95     57.99 o 
   2  -7   9     4212.43     4331.44    105.62 o 
   3  -7   9     1500.40     1663.07     50.87 o 
   4  -7   9     4843.02     4870.31    102.59 o 
   5  -7   9     5438.50     5508.67    114.70 o 
   6  -7   9     2044.60     2057.29     63.56 o 
   7  -7   9     2008.34     1983.12     65.22 o 
   8  -7   9      472.65      432.41     57.16 o 
   9  -7   9       25.24      -23.19     28.16 o 
 -11  -6   9      261.90      255.14     62.13 o 
 -10  -6   9      242.16      147.45     50.53 o 
  -9  -6   9      508.80      466.37     69.58 o 
  -8  -6   9      390.20      317.26     54.67 o 
  -7  -6   9       84.02      134.19     37.28 o 
  -6  -6   9      141.32      138.53     23.61 o 
  -5  -6   9     1729.21     1673.83     91.53 o 
  -4  -6   9     3283.17     2990.08     72.96 o 
  -3  -6   9     1632.11     1560.94     71.24 o 
  -2  -6   9     1860.69     1774.85     50.71 o 
  -1  -6   9     7112.98     6889.01    124.50 o 
   0  -6   9     7111.84     7364.75    131.69 o 
   1  -6   9     3155.34     3153.12     71.15 o 
   2  -6   9     1637.31     1631.40     47.74 o 
   3  -6   9      552.67      598.01     31.73 o 
   4  -6   9      434.83      407.25     29.22 o 
   5  -6   9      179.27      180.06     22.87 o 
   6  -6   9      141.69      163.54     23.23 o 
   7  -6   9     2722.59     2564.86     74.05 o 
   8  -6   9     1237.12     1241.15     54.01 o 
   9  -6   9      446.71      373.59     56.33 o 
  10  -6   9      291.05      270.88     53.02 o 
 -12  -5   9        8.03       82.01     43.90 o 
 -11  -5   9      114.22       57.99     43.90 o 
 -10  -5   9      347.70      275.85     62.96 o 
  -9  -5   9      658.14      742.21     87.81 o 
  -8  -5   9     1864.33     1718.86    106.03 o 
  -7  -5   9     4525.00     4458.25    169.81 o 
  -6  -5   9     5138.94     5085.68    126.33 o 
  -5  -5   9     2412.74     2352.79     60.17 o 
  -4  -5   9      525.82      585.70     29.22 o 
  -3  -5   9      686.67      652.77     57.16 o 
  -2  -5   9       11.05        7.67      9.75 o 
  -1  -5   9      277.33      278.35     26.09 o 
   0  -5   9     1973.54     1939.21     58.81 o 
   1  -5   9     8275.89     8937.94    152.82 o 
   2  -5   9     6481.50     6573.99    175.20 o 
   3  -5   9     2198.89     2140.77     56.47 o 
   4  -5   9     2392.21     2445.88     79.11 o 
   5  -5   9     2310.64     2126.37     72.90 o 
   6  -5   9     1011.55      944.33     55.50 o 
   7  -5   9       11.32       -9.94     23.19 o 
   8  -5   9        1.91       43.90     29.82 o 
   9  -5   9       29.47       21.54     33.96 o 
  10  -5   9       76.15       83.66     39.76 o 
 -12  -4   9      112.57       97.75     46.39 o 
 -11  -4   9       99.37      236.91     57.99 o 
 -10  -4   9      128.75      163.19     52.19 o 
  -9  -4   9      287.47      238.57     54.67 o 
  -8  -4   9        2.74        2.49     29.82 o 
  -7  -4   9     1077.70     1151.58    111.83 o 
  -6  -4   9      975.63      913.69     77.87 o 
  -5  -4   9     4099.12     4186.90     84.80 o 
  -4  -4   9     3619.29     3435.86    129.64 o 
  -3  -4   9     4166.26     4037.00     80.01 o 
  -2  -4   9     5556.12     5459.04     99.52 o 
  -1  -4   9     9374.34     9168.67    152.06 o 
   0  -4   9     5265.36     5493.27    100.42 o 
   1  -4   9     1576.38     1613.63     44.15 o 
   2  -4   9      466.99      507.68     28.99 o 
   3  -4   9        0.30        4.97     14.08 o 
   4  -4   9      652.48      634.53     42.25 o 
   5  -4   9     2252.97     2165.34     82.84 o 
   6  -4   9      424.56      488.73     47.22 o 
   7  -4   9     2489.16     2501.66    100.23 o 
   8  -4   9     1296.97     1457.09     78.69 o 
   9  -4   9      358.09      502.82     57.99 o 
  10  -4   9      221.79      294.90     54.67 o 
 -12  -3   9       30.67       48.87     43.90 o 
 -11  -3   9       54.76       56.33     39.76 o 
 -10  -3   9      512.75      469.68     72.07 o 
  -9  -3   9     1949.02     1879.56    112.66 o 
  -8  -3   9     1643.65     1722.24     53.91 o 
  -7  -3   9      845.02      975.70     51.36 o 
  -6  -3   9     2042.71     1982.62     91.53 o 
  -5  -3   9      581.98      670.33     31.85 o 
  -4  -3   9      296.47      293.07     18.64 o 
  -3  -3   9      131.82      154.26     13.18 o 
  -2  -3   9     1452.06     1450.98     44.73 o 
  -1  -3   9      998.43      877.66     38.93 o 
   0  -3   9     3725.38     3797.32     74.30 o 
   1  -3   9     5455.84     5234.43    140.82 o 
   2  -3   9     5535.33     5571.58    149.93 o 
   3  -3   9     2482.38     2490.06     85.32 o 
   4  -3   9     3348.25     3352.39    107.69 o 
   5  -3   9     2348.26     2279.66     87.81 o 
   6  -3   9      612.69      687.54     48.05 o 
   7  -3   9       59.78       64.61     26.51 o 
   8  -3   9      100.43      101.89     33.96 o 
   9  -3   9       42.13        5.80     30.65 o 
  10  -3   9      217.27      222.00     48.87 o 
 -12  -2   9      149.18      118.46     45.56 o 
 -11  -2   9       77.38      115.97     42.25 o 
 -10  -2   9        5.49        9.11     32.31 o 
  -9  -2   9      111.54      118.32     22.45 o 
  -8  -2   9       78.50       69.80     17.68 o 
  -7  -2   9     1751.37     1686.68     52.09 o 
  -6  -2   9     2224.43     2317.80     60.67 o 
  -5  -2   9     3422.21     3306.15     74.40 o 
  -4  -2   9     7092.58     7232.19    128.89 o 
  -3  -2   9     1559.73     1236.75     61.30 o 
  -2  -2   9     1282.08     1101.60     28.73 o 
  -1  -2   9     2977.10     2600.96     86.98 o 
   0  -2   9     1785.30     1765.24     67.93 o 
   1  -2   9      822.92      893.80     47.22 o 
   2  -2   9       26.41       16.57     14.91 o 
   3  -2   9      120.89      100.23     21.54 o 
   4  -2   9     1720.35     1729.62     72.90 o 
   5  -2   9     2908.11     2659.05     96.92 o 
   6  -2   9     1430.17     1369.29     69.58 o 
   7  -2   9      727.13      815.94     57.16 o 
   8  -2   9      778.39      820.91     68.75 o 
   9  -2   9      274.51      308.98     48.05 o 
  10  -2   9       58.42       60.47     38.93 o 
 -12  -1   9      219.69      239.40     57.99 o 
 -11  -1   9      226.89      159.87     47.22 o 
 -10  -1   9      668.47      773.69     86.98 o 
  -9  -1   9      671.74      737.95     82.01 o 
  -8  -1   9     1362.74     1473.62     52.09 o 
  -7  -1   9      362.93      327.04     27.89 o 
  -6  -1   9      447.03      562.57     31.56 o 
  -5  -1   9       58.15       82.81     32.31 o 
  -4  -1   9      427.39      429.05     27.27 o 
  -3  -1   9      121.15       78.04     13.53 o 
  -2  -1   9     2157.85     1918.45     89.46 o 
  -1  -1   9    14572.42    14745.71    334.66 o 
   0  -1   9     8478.55     8991.89    217.86 o 
   1  -1   9     7082.75     7154.58    180.58 o 
   2  -1   9     7320.48     7111.50    181.41 o 
   3  -1   9     2202.87     2101.56     78.69 o 
   4  -1   9       51.96       29.82     18.22 o 
   5  -1   9        2.61       15.74     17.40 o 
   6  -1   9        4.66      -13.25     16.57 o 
   7  -1   9      125.42       80.35     28.99 o 
   8  -1   9      214.73      177.27     38.93 o 
   9  -1   9      252.55      257.62     48.87 o 
  10  -1   9      265.56      318.09     54.67 o 
 -13   0   9       16.91        7.46     30.65 o 
 -12   0   9       21.67       76.21     40.59 o 
 -11   0   9        1.13       19.05     34.79 o 
 -10   0   9      130.94      118.31     42.66 o 
  -9   0   9      223.93      239.13     28.33 o 
  -8   0   9      825.43      886.13     44.15 o 
  -7   0   9      966.98     1008.58     41.66 o 
  -6   0   9     3087.91     3066.09     89.05 o 
  -5   0   9     1663.87     1723.22     67.51 o 
  -4   0   9     3722.64     3486.59    101.47 o 
  -3   0   9     4096.71     3911.75     78.90 o 
  -2   0   9     2445.61     2702.58     60.50 o 
  -1   0   9     3147.79     3270.38    101.89 o 
   0   0   9       46.89       34.79     15.74 o 
   1   0   9      998.98      927.77     47.22 o 
   2   0   9     5302.06     5333.01    146.62 o 
   3   0   9     3147.47     2976.31     98.58 o 
   4   0   9     4193.44     4073.07    126.74 o 
   5   0   9     3031.70     3074.89    108.52 o 
   6   0   9     1183.68     1085.16     63.78 o 
   7   0   9      783.29      717.36     62.13 o 
   8   0   9      684.64      767.89     69.58 o 
   9   0   9      119.10       96.92     37.28 o 
  10   0   9        0.16      -21.54     30.65 o 
 -13   1   9      136.17      222.83     54.67 o 
 -12   1   9      375.85      431.58     66.27 o 
 -11   1   9      232.93      226.72     30.77 o 
 -10   1   9      216.98      226.25     29.22 o 
  -9   1   9      508.17      583.10     54.26 o 
  -8   1   9     1010.06     1088.36    107.69 o 
  -7   1   9       68.56      127.17     25.27 o 
  -6   1   9       31.27       46.61     14.70 o 
  -5   1   9     1269.62     1220.02     41.79 o 
  -4   1   9     2543.73     2627.64     62.86 o 
  -3   1   9     4075.97     3860.89     87.81 o 
  -2   1   9     2308.07     2067.14     51.13 o 
  -1   1   9     8108.34     7814.55    165.26 o 
   0   1   9     2356.03     2339.30     80.35 o 
   1   1   9     1875.96     1962.39     72.90 o 
   2   1   9      550.87      442.35     40.59 o 
   3   1   9      218.82      171.47     28.99 o 
   4   1   9      117.12       72.07     20.71 o 
   5   1   9      628.69      535.12     48.87 o 
   6   1   9      180.82      189.70     33.96 o 
   7   1   9      896.93      765.41     65.44 o 
   8   1   9      731.38      673.46     65.44 o 
   9   1   9      337.87      325.55     53.02 o 
 -11   2   9       22.68       11.49     19.89 o 
 -10   2   9      411.52      403.16     37.37 o 
  -9   2   9      291.13      384.91     43.07 o 
  -8   2   9     1553.16     1732.95     59.69 o 
  -7   2   9     3148.92     3054.54     89.46 o 
  -6   2   9     1175.25     1197.49     43.78 o 
  -5   2   9     1339.16     1423.32     45.51 o 
  -4   2   9      474.04      507.69     25.16 o 
  -3   2   9      713.18      735.93     20.74 o 
  -2   2   9      298.06      329.07     23.00 o 
  -1   2   9     1635.83     1509.72     42.32 o 
   0   2   9     1021.16     1114.15     53.84 o 
   1   2   9     1623.27     1616.14     66.27 o 
   2   2   9     1187.16     1196.99     57.99 o 
   3   2   9      246.57      237.74     31.48 o 
   4   2   9     1534.51     1484.43     70.41 o 
   5   2   9     2709.74     2619.29    101.89 o 
   6   2   9     1239.94     1214.38     67.93 o 
   7   2   9      120.16       47.22     26.51 o 
   8   2   9       20.06       26.51     28.16 o 
   9   2   9       18.30       28.16     30.65 o 
 -12   3   9      129.96      114.31     39.76 o 
 -11   3   9      230.41      315.61     48.05 o 
 -10   3   9       52.88       69.89     22.37 o 
  -9   3   9       85.62       90.91     21.82 o 
  -8   3   9        6.99        5.73     14.61 o 
  -7   3   9      907.54      870.31     40.55 o 
  -6   3   9      465.79      551.22     34.42 o 
  -5   3   9     1327.39     1287.13     32.57 o 
  -4   3   9     4419.56     4231.95     66.86 o 
  -3   3   9     5440.78     5605.54     82.80 o 
  -2   3   9     3991.26     4047.65     64.87 o 
  -1   3   9     8558.64     8357.17    115.35 o 
   0   3   9      927.32      883.49     33.09 o 
   1   3   9       62.42       67.93     20.71 o 
   2   3   9      102.79      105.20     24.02 o 
   3   3   9      232.23      194.67     30.65 o 
   4   3   9        6.91       33.96     20.71 o 
   5   3   9     1608.64     1618.62     78.69 o 
   6   3   9     1119.23      936.88     62.13 o 
   7   3   9      563.60      581.51     58.81 o 
   8   3   9      360.99      333.83     49.70 o 
   9   3   9      167.72      196.32     45.56 o 
 -12   4   9       21.60       21.54     28.99 o 
 -11   4   9       88.47       50.53     32.31 o 
 -10   4   9      275.08      241.88     41.42 o 
  -9   4   9      888.18      895.46     61.30 o 
  -8   4   9      819.12      951.19     73.72 o 
  -7   4   9      365.66      435.79     33.00 o 
  -6   4   9     1067.64     1136.79     63.78 o 
  -5   4   9      524.36      522.01     25.74 o 
  -4   4   9      133.16      139.97     21.48 o 
  -3   4   9       20.33       44.68     10.00 o 
  -2   4   9        9.39       23.87     10.77 o 
  -1   4   9     2275.10     2286.68     45.25 o 
   0   4   9      833.38      785.35     26.13 o 
   1   4   9     3680.39     3588.47    111.83 o 
   2   4   9     5470.62     5067.10    145.79 o 
   3   4   9     2952.97     3088.97    106.86 o 
   4   4   9     2930.78     2789.93    102.72 o 
   5   4   9     1008.89     1074.39     65.44 o 
   6   4   9      134.05      195.49     36.45 o 
   7   4   9        0.22      -10.77     19.88 o 
   8   4   9       27.01       44.73     27.34 o 
   9   4   9       29.91       46.39     31.48 o 
 -12   5   9       98.22      179.75     44.73 o 
 -11   5   9      177.28      210.40     43.90 o 
 -10   5   9        0.52        6.63     25.68 o 
  -9   5   9       22.55        2.49     24.02 o 
  -8   5   9      230.72      186.38     36.45 o 
  -7   5   9      925.91      969.66     47.22 o 
  -6   5   9      809.97      732.59     46.80 o 
  -5   5   9     2340.57     2342.18     56.91 o 
  -4   5   9     3250.69     3222.33     58.86 o 
  -3   5   9     4311.94     4151.87     69.32 o 
  -2   5   9      784.59      721.13     25.66 o 
  -1   5   9      236.10      210.24     16.55 o 
   0   5   9      607.77      586.87     25.68 o 
   1   5   9      366.60      366.62     27.60 o 
   2   5   9      940.32      912.03     53.84 o 
   3   5   9      197.10      248.51     35.62 o 
   4   5   9     1692.80     1482.77     72.90 o 
   5   5   9     1423.89     1473.66     77.04 o 
   6   5   9      578.49      590.62     58.81 o 
   7   5   9      413.87      386.02     51.36 o 
   8   5   9      336.49      369.45     53.02 o 
 -12   6   9      133.27      143.31     44.73 o 
 -11   6   9      210.01      162.36     42.25 o 
 -10   6   9      429.40      349.57     50.53 o 
  -9   6   9      499.87      566.60     59.64 o 
  -8   6   9      686.74      774.52     67.93 o 
  -7   6   9      152.27      206.26     37.28 o 
  -6   6   9      508.30      479.62     49.70 o 
  -5   6   9      137.64      155.53     15.91 o 
  -4   6   9      127.24      100.77     14.01 o 
  -3   6   9      942.45      964.00     38.02 o 
  -2   6   9     2317.67     2234.20     47.65 o 
  -1   6   9     4181.10     4010.52     69.26 o 
   0   6   9     2325.68     2215.94     47.68 o 
   1   6   9     1631.53     1698.12     41.97 o 
   2   6   9     3465.35     3257.48     81.70 o 
   3   6   9     2219.64     1982.28     83.66 o 
   4   6   9      171.90      152.42     31.48 o 
   5   6   9       25.59       42.25     25.68 o 
   6   6   9       21.02       21.54     24.85 o 
   7   6   9        8.82       28.99     25.68 o 
   8   6   9      100.75       43.07     28.99 o 
 -11   7   9        7.22       -1.66     32.31 o 
 -10   7   9       85.40       86.98     36.45 o 
  -9   7   9      319.88      337.14     51.36 o 
  -8   7   9      649.00      675.95     67.10 o 
  -7   7   9     1622.15     1784.30     88.63 o 
  -6   7   9     2107.50     2112.33     96.09 o 
  -5   7   9     1332.39     1267.05     47.02 o 
  -4   7   9     1875.51     1855.80     56.22 o 
  -3   7   9     1493.75     1526.03     39.28 o 
  -2   7   9      108.73      137.68     15.33 o 
  -1   7   9       76.02       80.40     13.03 o 
   0   7   9        1.56        2.98     14.56 o 
   1   7   9      287.47      321.75     22.41 o 
   2   7   9     2883.33     2941.01     78.31 o 
   3   7   9     1482.03     1592.12     75.38 o 
   4   7   9     1182.37     1163.02     67.10 o 
   5   7   9      816.76      868.95     62.13 o 
   6   7   9      486.74      515.24     57.16 o 
   7   7   9      272.48      300.70     48.87 o 
 -11   8   9      258.92      302.35     53.84 o 
 -10   8   9      132.55      111.83     38.93 o 
  -9   8   9      268.12      246.85     46.39 o 
  -8   8   9      166.59      182.24     39.76 o 
  -7   8   9        9.52       48.87     29.82 o 
  -6   8   9       95.38       54.67     28.16 o 
  -5   8   9      239.02      223.79     27.19 o 
  -4   8   9      825.10      852.51     40.12 o 
  -3   8   9     1573.68     1486.14     51.84 o 
  -2   8   9     1124.16     1161.10     45.37 o 
  -1   8   9     2792.20     2738.05     71.34 o 
   0   8   9     3404.76     3597.77     80.40 o 
   1   8   9     1528.54     1541.64     41.92 o 
   2   8   9      417.75      464.02     35.63 o 
   3   8   9      343.55      387.68     34.03 o 
   4   8   9        0.20       -9.94     20.71 o 
   5   8   9       89.22      131.71     34.79 o 
   6   8   9      209.02      172.30     38.93 o 
   7   8   9      388.01      324.72     50.53 o 
 -10   9   9      151.64       95.26     39.76 o 
  -9   9   9      283.03      175.61     43.90 o 
  -8   9   9      416.10      347.08     53.84 o 
  -7   9   9      747.64      681.74     68.75 o 
  -6   9   9      874.76      962.56     77.04 o 
  -5   9   9      402.03      484.66     38.36 o 
  -4   9   9      110.67      145.75     27.75 o 
  -3   9   9      189.08      150.63     24.85 o 
  -2   9   9        0.28      -13.47     13.47 o 
  -1   9   9      348.40      333.76     30.31 o 
   0   9   9      457.48      533.95     36.42 o 
   1   9   9      596.12      612.19     39.80 o 
   2   9   9     1035.57     1070.50     48.87 o 
   3   9   9      625.77      625.95     43.78 o 
   4   9   9      452.61      468.85     50.53 o 
   5   9   9      587.16      572.40     60.47 o 
   6   9   9      222.24      184.73     39.76 o 
 -10  10   9       41.81       21.54     33.96 o 
  -9  10   9       29.87       34.79     33.13 o 
  -8  10   9       30.63       42.25     34.79 o 
  -7  10   9      128.27       89.46     38.10 o 
  -6  10   9      511.64      537.61     62.96 o 
  -5  10   9      567.26      669.37     46.27 o 
  -4  10   9     1512.79     1547.47     59.45 o 
  -3  10   9     2980.89     3032.25     84.13 o 
  -2  10   9     1885.81     1879.40     63.31 o 
  -1  10   9     1412.64     1409.06     55.19 o 
   0  10   9     1094.35     1129.89     76.21 o 
   1  10   9      196.80      226.97     45.56 o 
   2  10   9        6.65       -2.49     27.34 o 
   3  10   9        4.81        7.66     18.31 o 
   4  10   9      152.18      160.70     35.62 o 
   5  10   9      374.70      284.13     45.56 o 
  -9  11   9      297.28      257.62     52.19 o 
  -8  11   9      319.43      305.67     53.84 o 
  -7  11   9      245.55      289.10     51.36 o 
  -6  11   9      298.75      276.67     49.70 o 
  -5  11   9      294.60      291.77     34.82 o 
  -4  11   9       21.29        7.85     20.15 o 
  -3  11   9      295.15      279.84     38.93 o 
  -2  11   9      525.59      612.96     59.64 o 
  -1  11   9     1180.24     1253.31     83.66 o 
   0  11   9     1073.47     1102.55     91.12 o 
   1  11   9      608.06      564.94     68.75 o 
   2  11   9     1038.89      974.16     91.12 o 
   3  11   9      934.55      979.95     93.61 o 
   4  11   9      309.03      319.75     62.13 o 
  -8  12   9       30.10      -25.68     25.68 o 
  -7  12   9      189.85      173.96     45.56 o 
  -6  12   9      385.50      365.31     55.50 o 
  -5  12   9      665.23      772.04     74.55 o 
  -4  12   9      854.37      890.54     56.74 o 
  -3  12   9      461.63      459.34     42.06 o 
  -2  12   9      214.43      269.22     52.19 o 
  -1  12   9       27.81       43.07     33.96 o 
   0  12   9       47.95       61.30     36.45 o 
   1  12   9       46.61       33.13     34.79 o 
   2  12   9       61.44       64.61     39.76 o 
   3  12   9      162.89      215.37     53.02 o 
  -6  13   9       28.16       53.02     33.13 o 
  -5  13   9        0.01       -4.97     28.99 o 
  -4  13   9       83.89       63.34     24.87 o 
  -3  13   9      104.86      118.69     29.01 o 
  -2  13   9      185.17      203.78     48.05 o 
  -1  13   9      380.07      369.45     62.96 o 
   0  13   9      449.79      521.04     74.55 o 
   1  13   9      441.77      476.31     72.90 o 
  -4  14   9      346.75      336.80     74.55 o 
  -3  14   9      316.05      279.16     59.64 o 
  -2  14   9      116.66      159.87     50.53 o 
  -4 -15  10      710.98      915.34     88.63 o 
  -3 -15  10      580.65      651.09     72.90 o 
  -2 -15  10      589.09      695.00     75.38 o 
  -1 -15  10      172.20      134.19     39.76 o 
   0 -15  10        5.55       -0.83     26.51 o 
   1 -15  10        5.87       13.25     29.82 o 
   2 -15  10      131.03      185.55     45.56 o 
   3 -15  10      745.39      703.28     77.04 o 
  -5 -14  10      148.50       84.49     38.93 o 
  -4 -14  10      525.11      591.45     71.24 o 
  -3 -14  10     1375.79     1552.35     93.61 o 
  -2 -14  10     1854.30     2075.05    107.69 o 
  -1 -14  10     1115.68      984.92     83.66 o 
   0 -14  10     1237.64     1053.68     74.55 o 
   1 -14  10     1898.89     1837.31     99.40 o 
   2 -14  10      754.32      782.80     76.21 o 
   3 -14  10      342.04      364.48     56.33 o 
   4 -14  10       25.68       25.68     28.99 o 
   5 -14  10        2.62      -23.19     27.34 o 
  -7 -13  10      427.12      333.83     65.44 o 
  -6 -13  10      929.15     1194.50    108.52 o 
  -5 -13  10     1515.91     1648.43     72.71 o 
  -4 -13  10      773.61      847.28     77.04 o 
  -3 -13  10       79.94       85.32     33.96 o 
  -2 -13  10      148.67      168.16     39.76 o 
  -1 -13  10        0.27       33.13     27.34 o 
   0 -13  10      746.40      802.68     73.72 o 
   1 -13  10     1014.22      965.04     80.35 o 
   2 -13  10      843.92      672.63     67.93 o 
   3 -13  10     1547.10     1351.06     84.49 o 
   4 -13  10     1712.29     1612.00     96.09 o 
   5 -13  10      669.25      810.97     82.01 o 
   6 -13  10      701.94      705.77     76.21 o 
  -8 -12  10       21.39        4.14     40.59 o 
  -7 -12  10       60.29       27.34     43.07 o 
  -6 -12  10        8.29       -4.14     32.31 o 
  -5 -12  10      488.45      489.08     69.58 o 
  -4 -12  10      675.08      775.67     53.74 o 
  -3 -12  10     1621.82     1800.54     68.50 o 
  -2 -12  10     2477.35     2685.62    173.54 o 
  -1 -12  10     2028.69     1926.77     94.43 o 
   0 -12  10     1290.45     1212.72     75.38 o 
   1 -12  10     1070.85      967.53     67.93 o 
   2 -12  10      454.00      383.53     50.53 o 
   3 -12  10       39.37       59.64     32.31 o 
   4 -12  10      114.11      137.51     40.59 o 
   5 -12  10      110.90      109.34     38.10 o 
   6 -12  10      714.93      530.98     67.93 o 
   7 -12  10      809.50     1008.12     93.61 o 
  -9 -11  10      200.23      133.37     51.36 o 
  -8 -11  10      521.01      590.62     84.49 o 
  -7 -11  10      655.21      646.12     82.84 o 
  -6 -11  10      249.51      284.13     56.33 o 
  -5 -11  10      466.23      483.46     43.16 o 
  -4 -11  10      246.93      188.53     28.99 o 
  -3 -11  10       83.39       55.81     20.40 o 
  -2 -11  10      172.35      216.45     27.82 o 
  -1 -11  10      453.17      420.82     34.85 o 
   0 -11  10      829.20      925.15     96.92 o 
   1 -11  10     2096.29     1933.40     89.46 o 
   2 -11  10     1269.87     1289.76     76.21 o 
   3 -11  10     1390.46     1467.03     83.66 o 
   4 -11  10     1577.94     1700.63     92.78 o 
   5 -11  10      639.59      690.03     72.90 o 
   6 -11  10      246.23      293.24     52.19 o 
   7 -11  10      242.61      346.26     58.81 o 
  -9 -10  10        8.47       72.90     46.39 o 
  -8 -10  10       64.67       65.44     43.90 o 
  -7 -10  10      215.61      271.70     55.50 o 
  -6 -10  10      547.07      658.55     76.21 o 
  -5 -10  10     1568.69     1695.30     67.93 o 
  -4 -10  10     2631.72     2634.34     80.27 o 
  -3 -10  10     3149.75     3181.53    149.11 o 
  -2 -10  10     5756.96     5659.16    122.66 o 
  -1 -10  10     1630.89     1496.49     53.88 o 
   0 -10  10       44.38       62.51     17.46 o 
   1 -10  10      811.97      791.30     60.47 o 
   2 -10  10      519.66      587.40     38.79 o 
   3 -10  10      273.69      254.31     43.90 o 
   4 -10  10     1129.75     1274.85     78.69 o 
   5 -10  10      987.71     1028.83     74.55 o 
   6 -10  10     1006.10     1145.63     82.01 o 
   7 -10  10     1077.19      944.33     86.98 o 
   8 -10  10      561.08      376.91     62.96 o 
 -10  -9  10      319.89      425.78     77.04 o 
  -9  -9  10      457.37      484.59     78.69 o 
  -8  -9  10      420.19      529.32     74.55 o 
  -7  -9  10      410.03      406.73     62.96 o 
  -6  -9  10       64.94       11.60     25.68 o 
  -5  -9  10      106.27      102.19     25.68 o 
  -4  -9  10      181.61      180.04     31.06 o 
  -3  -9  10     1632.82     1632.63     81.18 o 
  -2  -9  10     2641.14     2449.22     69.52 o 
  -1  -9  10      497.22      505.05     33.97 o 
   0  -9  10     1252.22     1267.55     45.96 o 
   1  -9  10     2399.27     2484.28     66.48 o 
   2  -9  10     3331.45     3311.34     81.36 o 
   3  -9  10     3271.41     3527.14     86.59 o 
   4  -9  10     1571.71     1617.79     84.49 o 
   5  -9  10      604.45      588.14     62.96 o 
   6  -9  10       30.99       17.40     28.16 o 
   7  -9  10        1.11      -13.25     27.34 o 
   8  -9  10       41.64       33.13     35.62 o 
 -10  -8  10        2.16      -31.48     31.48 o 
  -9  -8  10       62.35        1.66     38.93 o 
  -8  -8  10      660.80      727.30     85.32 o 
  -7  -8  10     1462.90     1361.00     94.43 o 
  -6  -8  10     1127.23     1216.87     83.66 o 
  -5  -8  10     3051.41     2948.25     81.76 o 
  -4  -8  10     2744.29     2611.87     73.95 o 
  -3  -8  10       85.79      108.98     19.89 o 
  -2  -8  10     1073.13     1106.26     44.20 o 
  -1  -8  10     1631.56     1661.52     51.78 o 
   0  -8  10       28.94       25.64     12.58 o 
   1  -8  10      879.19      886.46     37.16 o 
   2  -8  10      480.25      501.43     32.79 o 
   3  -8  10     1829.50     1967.90     95.68 o 
   4  -8  10     3285.43     3361.44     83.93 o 
   5  -8  10     1511.88     1492.14     54.58 o 
   6  -8  10      875.69      943.51     77.87 o 
   7  -8  10      752.36      768.72     75.38 o 
   8  -8  10      249.46      289.93     51.36 o 
   9  -8  10       62.99      100.23     39.76 o 
 -11  -7  10      321.68      257.62     64.61 o 
 -10  -7  10      246.16      221.17     57.99 o 
  -9  -7  10      144.87      141.65     46.39 o 
  -8  -7  10      311.34      365.31     61.30 o 
  -7  -7  10      288.66      275.02     50.53 o 
  -6  -7  10       10.36       -0.83     21.54 o 
  -5  -7  10      753.65      743.67     43.90 o 
  -4  -7  10      577.03      597.51     34.58 o 
  -3  -7  10       57.56       53.12     14.13 o 
  -2  -7  10     2490.01     2500.53     64.82 o 
  -1  -7  10     4567.25     4577.87     94.43 o 
   0  -7  10     1703.05     1682.17     49.75 o 
   1  -7  10     5462.70     5626.72    119.28 o 
   2  -7  10     2480.05     2551.43     65.60 o 
   3  -7  10     1219.16     1166.61     89.46 o 
   4  -7  10     1191.72     1170.07     45.00 o 
   5  -7  10      370.49      346.44     30.98 o 
   6  -7  10       29.17      -10.33     33.55 o 
   7  -7  10       19.12       18.82     36.45 o 
   8  -7  10      210.22      198.81     43.07 o 
   9  -7  10      292.63      225.32     48.87 o 
 -11  -6  10       43.11       50.53     41.42 o 
 -10  -6  10       87.06       65.44     41.42 o 
  -9  -6  10      141.99      144.96     46.39 o 
  -8  -6  10      423.39      440.69     64.61 o 
  -7  -6  10     1782.20     2020.38    111.83 o 
  -6  -6  10     2001.44     1794.24     97.75 o 
  -5  -6  10     2550.94     2691.07    101.47 o 
  -4  -6  10     1789.78     1929.56     64.20 o 
  -3  -6  10       43.71       34.42     15.32 o 
  -2  -6  10      245.63      269.04     31.06 o 
  -1  -6  10      259.68      284.09     27.34 o 
   0  -6  10     1039.54     1121.44     38.79 o 
   1  -6  10     4622.96     4847.75     98.08 o 
   2  -6  10     2394.53     2621.58     65.01 o 
   3  -6  10     2930.86     3012.61     73.15 o 
   4  -6  10     2849.02     2973.72     74.60 o 
   5  -6  10     1781.72     1757.85     56.59 o 
   6  -6  10      473.95      486.81     71.65 o 
   7  -6  10     1274.22     1189.75     51.88 o 
   8  -6  10      396.43      385.68     46.39 o 
   9  -6  10        5.99       16.57     29.82 o 
 -12  -5  10       75.68       88.63     44.73 o 
 -11  -5  10      131.23      173.96     53.84 o 
 -10  -5  10      241.53      285.79     60.47 o 
  -9  -5  10      173.87      132.54     46.39 o 
  -8  -5  10       39.33       36.45     33.13 o 
  -7  -5  10        0.26      -18.22     23.19 o 
  -6  -5  10      223.54      236.91     43.90 o 
  -5  -5  10     1755.20     1842.25     50.86 o 
  -4  -5  10     2515.65     2351.93     58.61 o 
  -3  -5  10     1329.62     1374.31     42.17 o 
  -2  -5  10     6812.29     6744.76    234.01 o 
  -1  -5  10    13023.19    13015.30    210.78 o 
   0  -5  10     5780.17     5793.20    131.71 o 
   1  -5  10     4889.37     5067.32    113.90 o 
   2  -5  10     1305.08     1432.80     44.81 o 
   3  -5  10       61.60       39.48     13.53 o 
   4  -5  10      111.19      117.32     19.30 o 
   5  -5  10       37.33       23.19     19.88 o 
   6  -5  10      777.31      702.45     57.16 o 
   7  -5  10     2033.63     1946.66     87.81 o 
   8  -5  10     1317.69     1303.02     77.04 o 
   9  -5  10      519.17      474.65     58.81 o 
 -12  -4  10        8.79       28.16     37.28 o 
 -11  -4  10      295.21      376.08     71.24 o 
 -10  -4  10      419.62      411.70     71.24 o 
  -9  -4  10      669.23      746.36     87.81 o 
  -8  -4  10     1745.08     1585.49    101.06 o 
  -7  -4  10     1959.87     1978.09    115.97 o 
  -6  -4  10      621.55      525.18     60.47 o 
  -5  -4  10      589.21      625.41     59.64 o 
  -4  -4  10     2337.31     2189.68     51.48 o 
  -3  -4  10      240.15      278.69     20.19 o 
  -2  -4  10     1079.50     1090.31     37.28 o 
  -1  -4  10     1104.84      981.57     33.13 o 
   0  -4  10     1101.81     1110.00     36.55 o 
   1  -4  10     5344.44     5649.82    109.34 o 
   2  -4  10     3190.10     3193.33     72.02 o 
   3  -4  10     1483.96     1480.29     65.44 o 
   4  -4  10     2824.56     2784.96     96.92 o 
   5  -4  10     1393.78     1456.26     69.58 o 
   6  -4  10      318.23      278.33     38.93 o 
   7  -4  10       34.90       63.78     28.99 o 
   8  -4  10       11.27        6.63     28.99 o 
   9  -4  10       39.80       43.07     35.62 o 
 -12  -3  10      162.30      111.83     53.02 o 
 -11  -3  10       41.10       32.31     39.76 o 
 -10  -3  10       58.27       72.07     43.90 o 
  -9  -3  10        1.41        1.66     31.48 o 
  -8  -3  10      292.49      260.19     34.79 o 
  -7  -3  10      846.81      807.83     38.99 o 
  -6  -3  10      885.60     1009.24     66.27 o 
  -5  -3  10     3064.98     2988.74     71.21 o 
  -4  -3  10     6024.23     6384.39    109.87 o 
  -3  -3  10     4445.20     3981.39     75.90 o 
  -2  -3  10     7696.40     7705.13    130.16 o 
  -1  -3  10     7990.71     8136.18    137.16 o 
   0  -3  10     2097.25     2066.43     50.10 o 
   1  -3  10      553.23      520.21     37.28 o 
   2  -3  10      640.80      559.15     39.76 o 
   3  -3  10      473.61      478.79     43.07 o 
   4  -3  10     1558.99     1566.44     68.75 o 
   5  -3  10     1809.42     1863.82     80.35 o 
   6  -3  10     1268.51     1282.31     69.58 o 
   7  -3  10     1151.51     1407.39     77.04 o 
   8  -3  10      643.07      619.62     62.96 o 
   9  -3  10      203.48      167.33     43.90 o 
 -12  -2  10       94.95      131.71     48.05 o 
 -11  -2  10      281.73      248.51     60.47 o 
 -10  -2  10      727.09      762.09     90.29 o 
  -9  -2  10      730.94      838.38     43.25 o 
  -8  -2  10      818.75      827.29     40.92 o 
  -7  -2  10      743.27      755.72     37.08 o 
  -6  -2  10       72.98      115.17     19.00 o 
  -5  -2  10       41.64       45.23     13.78 o 
  -4  -2  10      889.47      918.05     44.73 o 
  -3  -2  10      460.60      422.47     42.25 o 
  -2  -2  10     9448.79     9598.17    154.95 o 
  -1  -2  10     6079.09     6376.34    110.85 o 
   0  -2  10     5474.65     5935.23    161.53 o 
   1  -2  10     7782.12     7960.58    202.12 o 
   2  -2  10     4842.78     4811.14    138.34 o 
   3  -2  10     2418.97     2417.99     87.81 o 
   4  -2  10     1968.37     2010.44     82.01 o 
   5  -2  10      496.88      570.74     52.19 o 
   6  -2  10       33.62       39.76     24.85 o 
   7  -2  10        7.67       33.13     24.85 o 
   8  -2  10       49.07       23.19     28.16 o 
   9  -2  10      117.08      130.05     40.59 o 
 -12  -1  10       59.70       86.15     45.56 o 
 -11  -1  10        8.27      -28.99     34.79 o 
 -10  -1  10        5.17       42.25     36.45 o 
  -9  -1  10      118.09       96.20     21.44 o 
  -8  -1  10      614.21      559.81     37.84 o 
  -7  -1  10     1141.37     1258.29     46.89 o 
  -6  -1  10     1846.97     1802.64     54.46 o 
  -5  -1  10     4719.08     4773.70     97.71 o 
  -4  -1  10    11102.61    10942.40    648.20 o 
  -3  -1  10     2478.05     2304.76     57.91 o 
  -2  -1  10      328.28      271.59     14.22 o 
  -1  -1  10     1576.74     1659.21     69.58 o 
   0  -1  10      318.86      286.61     32.31 o 
   1  -1  10      578.28      574.06     39.76 o 
   2  -1  10       47.94       21.54     15.74 o 
   3  -1  10     1128.38     1085.99     55.50 o 
   4  -1  10     4193.56     4068.10    130.05 o 
   5  -1  10     2421.13     2293.74     91.95 o 
   6  -1  10     1003.97      907.89     58.81 o 
   7  -1  10      994.72      933.57     64.61 o 
   8  -1  10      527.19      592.28     62.96 o 
   9  -1  10      112.05       91.12     38.93 o 
 -12   0  10      173.70      135.85     47.22 o 
 -11   0  10      133.91      179.75     51.36 o 
 -10   0  10      418.05      462.63     38.45 o 
  -9   0  10      361.68      404.42     34.74 o 
  -8   0  10      129.77      154.95     23.75 o 
  -7   0  10     1026.93     1056.83     49.70 o 
  -6   0  10      128.16      152.55     20.48 o 
  -5   0  10      272.85      228.80     22.69 o 
  -4   0  10     1450.14     1419.98     44.38 o 
  -3   0  10     1307.68     1285.43     40.92 o 
  -2   0  10     3568.30     3475.66     75.23 o 
  -1   0  10     6604.70     6522.54    173.13 o 
   0   0  10     1747.82     1792.58     72.07 o 
   1   0  10     2239.46     2199.31     81.18 o 
   2   0  10     3630.10     3517.23    111.00 o 
   3   0  10      996.67     1006.46     54.67 o 
   4   0  10       15.02       19.05     17.40 o 
   5   0  10       47.07       48.87     21.54 o 
   6   0  10      237.47      228.63     38.10 o 
   7   0  10      228.19      269.22     43.07 o 
   8   0  10      269.39      259.28     47.22 o 
   9   0  10      353.82      372.76     55.50 o 
 -12   1  10        0.38       17.40     33.13 o 
 -11   1  10       25.56       17.77     20.90 o 
 -10   1  10      355.45      314.89     61.30 o 
  -9   1  10      463.90      373.53     34.31 o 
  -8   1  10     2226.92     2221.44     68.07 o 
  -7   1  10     4849.29     4643.82    103.27 o 
  -6   1  10     1486.84     1531.00     59.23 o 
  -5   1  10     1087.21     1066.09     40.20 o 
  -4   1  10     2763.48     2784.99     66.99 o 
  -3   1  10     4198.95     4075.99     96.50 o 
  -2   1  10      336.22      315.50     33.55 o 
  -1   1  10        2.68       -6.60     10.82 o 
   0   1  10     1504.53     1426.44     62.13 o 
   1   1  10     4913.28     4853.38    138.34 o 
   2   1  10     3416.74     3734.27    117.63 o 
   3   1  10     3106.30     3361.50    113.49 o 
   4   1  10     3652.32     3680.42    123.43 o 
   5   1  10     2120.07     2267.23     94.43 o 
   6   1  10      648.53      609.68     57.99 o 
   7   1  10      432.59      397.61     49.70 o 
   8   1  10      162.69      178.93     39.76 o 
   9   1  10        4.39      -24.02     24.02 o 
 -11   2  10      159.82      202.33     48.46 o 
 -10   2  10      227.95      298.97     32.76 o 
  -9   2  10      257.41      315.57     32.84 o 
  -8   2  10       26.42       45.80     17.30 o 
  -7   2  10       99.23      151.38     22.27 o 
  -6   2  10      444.04      426.01     31.44 o 
  -5   2  10     1713.55     1758.00     53.06 o 
  -4   2  10     3174.79     3067.55     75.38 o 
  -3   2  10     1683.63     1558.06     73.72 o 
  -2   2  10     4829.29     4680.63     92.93 o 
  -1   2  10     9829.93    10157.96    169.56 o 
   0   2  10     3903.87     3560.31    111.83 o 
   1   2  10      559.63      569.91     41.42 o 
   2   2  10      450.62      453.12     43.07 o 
   3   2  10      163.85       84.49     24.85 o 
   4   2  10      208.41      232.77     36.45 o 
   5   2  10      344.70      305.67     40.59 o 
   6   2  10      537.25      610.50     57.99 o 
   7   2  10      796.77      751.33     67.93 o 
   8   2  10      441.78      440.69     55.50 o 
   9   2  10      177.24      153.25     41.42 o 
 -12   3  10       63.96       60.47     36.45 o 
 -11   3  10      141.33      120.94     38.10 o 
 -10   3  10      297.22      287.91     33.96 o 
  -9   3  10      304.76      352.97     37.28 o 
  -8   3  10      395.74      418.61     35.40 o 
  -7   3  10     3111.09     2939.99     77.83 o 
  -6   3  10      479.18      541.77     35.26 o 
  -5   3  10      131.84      144.34     21.95 o 
  -4   3  10      405.29      404.99     18.06 o 
  -3   3  10      462.01      383.68     18.77 o 
  -2   3  10       15.70       37.82      9.84 o 
  -1   3  10     1000.39      958.27     84.08 o 
   0   3  10     1596.34     1626.91     70.41 o 
   1   3  10     3996.57     3797.22    118.46 o 
   2   3  10     2779.20     2728.63     98.58 o 
   3   3  10      158.16      125.08     27.34 o 
   4   3  10     1156.74     1142.31     65.44 o 
   5   3  10     1471.55     1486.09     77.87 o 
   6   3  10      240.59      275.85     42.25 o 
   7   3  10       31.70      -11.60     23.19 o 
   8   3  10        2.21       -1.66     24.85 o 
   9   3  10       20.23       11.60     30.65 o 
 -12   4  10       81.62       52.19     36.45 o 
 -11   4  10       60.10       57.99     37.28 o 
 -10   4  10       36.21       64.61     30.65 o 
  -9   4  10       17.68        9.94     24.02 o 
  -8   4  10       45.83       38.88     17.46 o 
  -7   4  10     1001.43     1062.47     45.59 o 
  -6   4  10     1048.30     1047.88     42.91 o 
  -5   4  10     1228.04     1251.47     45.32 o 
  -4   4  10     4923.53     5090.78     80.35 o 
  -3   4  10     4833.96     5077.05     80.31 o 
  -2   4  10     4280.74     4142.14     69.25 o 
  -1   4  10     3828.81     3529.81     62.63 o 
   0   4  10     1566.58     1528.20     46.82 o 
   1   4  10      128.98       86.98     23.19 o 
   2   4  10       16.24       -2.49     18.22 o 
   3   4  10        4.80      -11.60     18.22 o 
   4   4  10      359.21      371.11     43.90 o 
   5   4  10      927.11      989.07     62.13 o 
   6   4  10      778.01      806.00     68.75 o 
   7   4  10      640.35      611.33     62.96 o 
   8   4  10      399.13      351.23     51.36 o 
 -12   5  10       25.52       32.31     37.28 o 
 -11   5  10      117.57      159.05     44.73 o 
 -10   5  10      568.57      569.91     63.78 o 
  -9   5  10      555.33      722.33     68.75 o 
  -8   5  10      618.34      662.69     62.13 o 
  -7   5  10      528.09      632.87     57.16 o 
  -6   5  10      452.42      468.43     48.46 o 
  -5   5  10      346.91      411.17     47.22 o 
  -4   5  10       36.84       56.18     12.07 o 
  -3   5  10      473.43      511.93     24.37 o 
  -2   5  10     1943.76     1961.81     43.65 o 
  -1   5  10     2132.39     2180.04     62.23 o 
   0   5  10     1947.64     1792.97     42.66 o 
   1   5  10     1549.00     1558.15     69.58 o 
   2   5  10     4743.34     4927.11    149.11 o 
   3   5  10     1645.25     1573.89     76.21 o 
   4   5  10      788.32      794.40     54.67 o 
   5   5  10      342.11      362.82     46.39 o 
   6   5  10        3.41       -9.94     23.19 o 
   7   5  10       22.31       43.07     28.99 o 
   8   5  10       67.30       67.10     33.13 o 
 -12   6  10       53.85       81.18     39.76 o 
 -11   6  10       38.25       49.70     35.62 o 
 -10   6  10        1.35       -3.31     28.99 o 
  -9   6  10       41.41       53.02     30.65 o 
  -8   6  10      318.80      349.57     46.39 o 
  -7   6  10      958.54      801.03     67.10 o 
  -6   6  10      787.61      843.27     67.10 o 
  -5   6  10     2070.15     1949.97     85.32 o 
  -4   6  10     3322.90     3332.87     62.95 o 
  -3   6  10     1008.81      967.29     40.36 o 
  -2   6  10      277.32      285.91     20.52 o 
  -1   6  10       24.89        9.32      9.85 o 
   0   6  10        2.87        3.48     11.29 o 
   1   6  10      156.13      196.21     23.09 o 
   2   6  10     1110.71     1042.08     61.30 o 
   3   6  10      619.86      639.50     55.50 o 
   4   6  10     1094.15     1038.77     64.61 o 
   5   6  10     1111.66     1196.16     72.07 o 
   6   6  10      373.00      347.91     49.70 o 
   7   6  10      354.62      309.81     49.70 o 
 -11   7  10      151.32      167.33     45.56 o 
 -10   7  10      329.77      333.83     53.84 o 
  -9   7  10      298.11      352.88     52.19 o 
  -8   7  10      169.20      138.34     37.28 o 
  -7   7  10      397.26      316.44     48.05 o 
  -6   7  10      177.66      213.72     38.10 o 
  -5   7  10        5.02        9.94     23.19 o 
  -4   7  10      390.26      429.55     35.21 o 
  -3   7  10      640.09      622.58     28.52 o 
  -2   7  10     2499.26     2629.32     55.76 o 
  -1   7  10     2388.15     2298.39     51.56 o 
   0   7  10     1965.93     1975.30     47.30 o 
   1   7  10     1482.79     1467.09     41.35 o 
   2   7  10     1077.70     1107.52     47.06 o 
   3   7  10      624.23      560.80     53.84 o 
   4   7  10       66.67       65.44     27.34 o 
   5   7  10        0.23        9.94     22.37 o 
   6   7  10       39.18       32.31     28.16 o 
   7   7  10      117.79      115.97     36.45 o 
 -11   8  10       13.41       26.51     34.79 o 
 -10   8  10      125.20       66.27     36.45 o 
  -9   8  10      118.67      211.23     47.22 o 
  -8   8  10      302.87      131.71     38.10 o 
  -7   8  10     1545.91     1514.25     85.32 o 
  -6   8  10     1244.30     1121.60     72.90 o 
  -5   8  10      678.74      617.96     58.81 o 
  -4   8  10      667.41      756.26     46.80 o 
  -3   8  10      530.40      480.56     34.85 o 
  -2   8  10       10.68       26.66     15.91 o 
  -1   8  10        4.57       26.49     12.00 o 
   0   8  10       36.76       35.63     26.92 o 
   1   8  10      189.23      247.26     21.87 o 
   2   8  10      550.44      594.23     41.14 o 
   3   8  10      748.14      769.55     64.61 o 
   4   8  10      626.92      551.69     55.50 o 
   5   8  10      478.22      529.32     57.16 o 
   6   8  10      150.90      145.79     37.28 o 
 -10   9  10      104.97       64.61     35.62 o 
  -9   9  10      135.02      145.79     42.25 o 
  -8   9  10       14.03      -12.43     25.68 o 
  -7   9  10       59.12       46.39     31.48 o 
  -6   9  10      222.11      193.84     41.42 o 
  -5   9  10      379.64      379.39     51.36 o 
  -4   9  10      760.75      783.88     47.13 o 
  -3   9  10      950.61     1073.43     47.99 o 
  -2   9  10     1235.09     1198.85     49.70 o 
  -1   9  10     1128.55     1247.59     49.77 o 
   0   9  10      750.54      832.66     46.47 o 
   1   9  10      632.89      695.55     41.19 o 
   2   9  10      397.62      396.64     45.56 o 
   3   9  10       17.80       27.64     25.68 o 
   4   9  10       58.71       86.98     29.82 o 
   5   9  10      153.02      192.18     40.59 o 
  -9  10  10      325.96      232.77     52.19 o 
  -8  10  10      256.60      236.91     47.22 o 
  -7  10  10      479.87      484.59     62.13 o 
  -6  10  10      366.79      526.01     63.78 o 
  -5  10  10      241.14      264.25     46.39 o 
  -4  10  10      507.10      486.58     86.15 o 
  -3  10  10      163.84      243.63     30.46 o 
  -2  10  10       16.37        7.70     17.86 o 
  -1  10  10      113.19      128.91     23.67 o 
   0  10  10      149.06      108.52     34.79 o 
   1  10  10      542.11      597.25     67.10 o 
   2  10  10      947.08      907.06     84.49 o 
   3  10  10      670.05      755.47     80.35 o 
   4  10  10      569.84      497.02     55.50 o 
   5  10  10      486.18      552.52     61.30 o 
  -8  11  10        9.95      -25.68     25.68 o 
  -7  11  10      144.71      106.86     38.10 o 
  -6  11  10      103.67       63.78     36.45 o 
  -5  11  10      221.52      197.15     43.90 o 
  -4  11  10      671.19      749.14     76.62 o 
  -3  11  10     1037.11     1080.05     55.42 o 
  -2  11  10     1122.29     1271.30     55.66 o 
  -1  11  10      988.07     1008.95     86.98 o 
   0  11  10      518.96      502.82     66.27 o 
   1  11  10       32.98       -9.94     31.48 o 
   2  11  10        0.27        0.83     28.99 o 
   3  11  10       19.94       24.85     31.48 o 
  -7  12  10      123.07      237.74     51.36 o 
  -6  12  10       57.28        9.11     29.82 o 
  -5  12  10        2.80       -6.63     28.16 o 
  -4  12  10        0.14      -26.51     26.51 o 
  -3  12  10       42.75        6.96     23.19 o 
  -2  12  10      456.02      506.96     67.10 o 
  -1  12  10      845.62      939.36     87.81 o 
   0  12  10      804.08      837.48     84.49 o 
   1  12  10      426.55      400.93     64.61 o 
   2  12  10      404.80      540.09     76.21 o 
  -4  13  10      686.48      705.77     71.24 o 
  -3  13  10      341.93      263.42     54.67 o 
  -2  13  10      104.14      139.17     47.22 o 
  -1  13  10       49.96       -3.31     35.62 o 
   0  13  10        0.24      -32.31     32.31 o 
  -3 -15  11      528.56      535.95     66.27 o 
  -2 -15  11      582.79      724.82     76.21 o 
  -1 -15  11      771.70      742.21     75.38 o 
   0 -15  11     1281.24     1209.41     84.49 o 
   1 -15  11     1104.28     1113.32     96.09 o 
   2 -15  11     1222.14     1254.14     86.98 o 
  -4 -14  11      855.68     1046.22     90.29 o 
  -3 -14  11      400.88      362.00     55.50 o 
  -2 -14  11      490.33      549.21     64.61 o 
  -1 -14  11      128.71      112.66     37.28 o 
   0 -14  11       10.65       11.60     28.99 o 
   1 -14  11       89.54      125.08     38.10 o 
   2 -14  11      729.51      765.41     77.04 o 
   3 -14  11     1050.02     1142.31     93.61 o 
   4 -14  11      737.93      705.77     76.21 o 
  -7 -13  11       35.31        9.94     38.93 o 
  -6 -13  11       23.32        2.49     38.93 o 
  -5 -13  11      241.01      347.08     62.13 o 
  -4 -13  11      378.31      432.49     43.40 o 
  -3 -13  11      916.86      926.94     81.18 o 
  -2 -13  11     1081.95     1206.93     79.52 o 
  -1 -13  11     1177.90     1152.25     74.55 o 
   0 -13  11     1747.92     1703.12     92.78 o 
   1 -13  11     1340.07     1280.65     81.18 o 
   2 -13  11      277.03      286.61     48.87 o 
   3 -13  11      193.46      240.23     46.39 o 
   4 -13  11       86.61       64.61     36.45 o 
   5 -13  11       48.61       73.72     36.45 o 
  -8 -12  11      601.78      646.12     88.63 o 
  -7 -12  11      754.91      820.91     95.26 o 
  -6 -12  11      739.25      888.83     92.78 o 
  -5 -12  11      688.29      676.77     78.69 o 
  -4 -12  11      246.49      266.36     34.50 o 
  -3 -12  11       84.89       95.36     24.58 o 
  -2 -12  11      105.79      142.21     26.06 o 
  -1 -12  11       20.52       50.53     30.65 o 
   0 -12  11      946.83      881.38     62.96 o 
   1 -12  11      891.42      813.45     71.24 o 
   2 -12  11     1228.19     1194.50     77.04 o 
   3 -12  11     2098.20     2025.35    102.72 o 
   4 -12  11     1447.51     1416.50     87.81 o 
   5 -12  11      608.02      598.91     68.75 o 
   6 -12  11      729.05      789.43     81.18 o 
  -9 -11  11        2.78      -24.02     35.62 o 
  -8 -11  11       37.25       66.27     46.39 o 
  -7 -11  11      144.36      115.14     44.73 o 
  -6 -11  11      292.59      226.14     50.53 o 
  -5 -11  11      857.88      958.42     89.46 o 
  -4 -11  11      978.14      940.02     52.34 o 
  -3 -11  11     1762.02     1980.64     68.93 o 
  -2 -11  11     1872.99     1879.38     65.21 o 
  -1 -11  11      952.58      964.69     45.96 o 
   0 -11  11      807.08      866.40     77.04 o 
   1 -11  11      465.27      481.28     53.84 o 
   2 -11  11       45.20       24.02     27.34 o 
   3 -11  11       23.07       21.54     28.16 o 
   4 -11  11      256.28      293.24     50.53 o 
   5 -11  11      654.66      721.51     72.90 o 
   6 -11  11      831.05      794.40     77.87 o 
   7 -11  11      751.62      669.32     75.38 o 
  -9 -10  11      416.54      494.53     82.01 o 
  -8 -10  11      541.45      469.68     75.38 o 
  -7 -10  11      352.03      432.41     67.10 o 
  -6 -10  11      276.06      282.47     53.84 o 
  -5 -10  11      535.41      648.61     72.07 o 
  -4 -10  11      362.50      353.89     53.84 o 
  -3 -10  11      253.40      240.65     28.63 o 
  -2 -10  11      447.30      482.69     43.90 o 
  -1 -10  11      720.02      765.59     39.19 o 
   0 -10  11     1929.15     1956.06     79.52 o 
   1 -10  11     1757.00     1922.93     61.21 o 
   2 -10  11     2743.00     2887.06    174.37 o 
   3 -10  11     2312.28     2395.63    106.03 o 
   4 -10  11     1416.61     1496.85     84.49 o 
   5 -10  11      326.65      313.12     51.36 o 
   6 -10  11      346.89      277.50     51.36 o 
   7 -10  11       38.36       61.30     36.45 o 
 -10  -9  11       12.03       42.25     42.25 o 
  -9  -9  11       45.23       71.24     43.07 o 
  -8  -9  11       55.81       62.13     41.42 o 
  -7  -9  11      314.25      346.26     60.47 o 
  -6  -9  11      791.36      828.36     82.01 o 
  -5  -9  11     1031.97      924.45     82.84 o 
  -4  -9  11     3049.76     3023.69     82.78 o 
  -3  -9  11     3733.67     3615.00     91.10 o 
  -2  -9  11     3218.86     3239.65     83.28 o 
  -1  -9  11     1194.62     1245.61     90.29 o 
   0  -9  11      108.15      122.95     19.30 o 
   1  -9  11      388.42      381.14     30.75 o 
   2  -9  11      229.99      311.81     30.65 o 
   3  -9  11     1421.05     1525.85     55.16 o 
   4  -9  11      675.53      691.87     44.33 o 
   5  -9  11      816.45      850.73     75.38 o 
   6  -9  11     1046.59      920.31     80.35 o 
   7  -9  11      580.56      627.90     72.07 o 
   8  -9  11      557.56      536.78     67.10 o 
 -10  -8  11      295.14      238.57     62.96 o 
  -9  -8  11      267.75      364.48     72.90 o 
  -8  -8  11      414.17      505.30     72.90 o 
  -7  -8  11      160.01      202.12     48.05 o 
  -6  -8  11      103.47       69.58     33.13 o 
  -5  -8  11        0.98      -19.05     19.05 o 
  -4  -8  11      240.05      204.91     25.82 o 
  -3  -8  11     2446.69     2406.41    173.13 o 
  -2  -8  11     3171.47     3186.75     91.12 o 
  -1  -8  11     1728.19     1682.01     53.15 o 
   0  -8  11     4362.47     4515.48     97.10 o 
   1  -8  11     3314.93     3367.90     81.12 o 
   2  -8  11     2634.97     2812.90    113.07 o 
   3  -8  11     2090.25     2235.93     66.12 o 
   4  -8  11      484.56      484.44     36.26 o 
   5  -8  11       92.38       90.11     28.58 o 
   6  -8  11       61.04       55.50     29.82 o 
   7  -8  11       19.67       19.88     30.65 o 
   8  -8  11      178.76      189.70     45.56 o 
 -11  -7  11        3.89      -34.79     34.79 o 
 -10  -7  11       25.86       20.71     38.10 o 
  -9  -7  11      266.04      289.93     60.47 o 
  -8  -7  11      537.46      468.85     70.41 o 
  -7  -7  11      650.67      575.71     70.41 o 
  -6  -7  11     2196.23     2142.98    111.00 o 
  -5  -7  11     2754.79     2830.52    122.60 o 
  -4  -7  11     1346.12     1383.77     47.97 o 
  -3  -7  11       66.59       78.17     17.09 o 
  -2  -7  11       16.06       28.24     12.58 o 
  -1  -7  11      176.73      129.49     17.86 o 
   0  -7  11      238.47      213.10     21.95 o 
   1  -7  11      527.31      470.70     30.98 o 
   2  -7  11     2073.94     2082.39     60.32 o 
   3  -7  11     4378.26     4452.56     99.57 o 
   4  -7  11     3220.77     3306.30     83.12 o 
   5  -7  11     1510.78     1559.69     56.08 o 
   6  -7  11      941.94      995.86     46.68 o 
   7  -7  11      470.99      451.97     51.77 o 
   8  -7  11      142.19       38.10     33.96 o 
 -11  -6  11      286.98      313.95     69.58 o 
 -10  -6  11      202.73      137.51     50.53 o 
  -9  -6  11       30.73       74.55     41.42 o 
  -8  -6  11      403.28      479.62     67.93 o 
  -7  -6  11      109.35      161.53     40.59 o 
  -6  -6  11      224.96      323.06     50.53 o 
  -5  -6  11       82.85       80.35     25.68 o 
  -4  -6  11     1400.79     1361.63     45.03 o 
  -3  -6  11     1747.01     1731.09    123.84 o 
  -2  -6  11     1236.84     1129.10     70.00 o 
  -1  -6  11     2923.36     2897.42     72.90 o 
   0  -6  11     4390.32     4265.01     89.67 o 
   1  -6  11     5726.51     5919.55    115.87 o 
   2  -6  11     1310.06     1304.39     45.39 o 
   3  -6  11      280.88      284.94     26.65 o 
   4  -6  11      383.46      347.18     67.10 o 
   5  -6  11      107.92       85.80     20.40 o 
   6  -6  11      633.39      576.70     40.45 o 
   7  -6  11      417.78      456.10     38.68 o 
   8  -6  11      607.09      575.98     58.81 o 
   9  -6  11      592.31      551.69     67.93 o 
 -12  -5  11       14.79       34.79     36.45 o 
 -11  -5  11      116.59      155.73     51.36 o 
 -10  -5  11      226.86      186.38     55.50 o 
  -9  -5  11      412.18      458.91     72.07 o 
  -8  -5  11     1205.16     1084.33    100.23 o 
  -7  -5  11     1010.59      816.77     82.01 o 
  -6  -5  11     1379.18     1328.70     82.84 o 
  -5  -5  11     2477.50     2403.91    107.69 o 
  -4  -5  11      900.65      931.92     65.44 o 
  -3  -5  11       20.56       25.88     20.29 o 
  -2  -5  11       58.75       71.48     25.68 o 
  -1  -5  11      522.52      555.55     28.50 o 
   0  -5  11     3100.49     3361.43     84.49 o 
   1  -5  11     3290.73     3314.20     75.39 o 
   2  -5  11     3928.96     4360.73     93.08 o 
   3  -5  11     4074.66     4222.95     92.54 o 
   4  -5  11     2050.36     1987.58     59.98 o 
   5  -5  11      720.51      797.71     53.84 o 
   6  -5  11      809.41      721.51     60.47 o 
   7  -5  11      258.62      350.40     47.22 o 
   8  -5  11       34.01       82.01     34.79 o 
   9  -5  11       34.32       35.80     24.30 o 
 -12  -4  11       36.52       66.27     38.93 o 
 -11  -4  11      153.63      126.74     56.33 o 
 -10  -4  11      171.75      357.02     68.75 o 
  -9  -4  11        2.07      -24.02     31.48 o 
  -8  -4  11       31.20       14.08     30.65 o 
  -7  -4  11        5.52       13.25     26.51 o 
  -6  -4  11      917.43      820.08     74.55 o 
  -5  -4  11     2292.98     2310.31    104.37 o 
  -4  -4  11     2408.05     2441.19    100.23 o 
  -3  -4  11     4713.55     4451.50     87.37 o 
  -2  -4  11     4076.53     4188.52     82.59 o 
  -1  -4  11     4012.88     3976.32     80.51 o 
   0  -4  11     2183.42     2245.10    106.86 o 
   1  -4  11     2714.07     2771.84     66.16 o 
   2  -4  11       39.08       44.20     13.68 o 
   3  -4  11     1392.09     1337.81     64.61 o 
   4  -4  11      492.25      486.25     46.39 o 
   5  -4  11      733.93      728.13     50.53 o 
   6  -4  11     1164.11     1076.04     65.44 o 
   7  -4  11     1121.49     1034.63     67.93 o 
   8  -4  11      876.63      839.13     72.90 o 
   9  -4  11      464.59      575.71     67.10 o 
 -12  -3  11       17.83       26.51     42.25 o 
 -11  -3  11      240.36      224.49     59.64 o 
 -10  -3  11      400.70      435.72     71.24 o 
  -9  -3  11      438.18      447.32     68.75 o 
  -8  -3  11     1461.99     1538.53     54.69 o 
  -7  -3  11      743.93      757.99     39.10 o 
  -6  -3  11      548.90      587.50     33.98 o 
  -5  -3  11      574.58      546.72     57.16 o 
  -4  -3  11      265.05      316.44     42.25 o 
  -3  -3  11     1687.25     1557.58     39.01 o 
  -2  -3  11     1733.52     1721.49    115.56 o 
  -1  -3  11     1433.66     1449.78     40.36 o 
   0  -3  11     4284.27     4185.70     83.74 o 
   1  -3  11     5498.90     5583.17    156.56 o 
   2  -3  11     2273.91     2174.46     83.66 o 
   3  -3  11      859.47      721.51     48.05 o 
   4  -3  11     2101.68     1931.74     82.01 o 
   5  -3  11      335.13      397.61     44.73 o 
   6  -3  11      423.24      461.40     50.53 o 
   7  -3  11       38.82       67.93     29.82 o 
   8  -3  11       67.46       98.58     37.28 o 
   9  -3  11      121.16      169.81     45.56 o 
 -12  -2  11      113.76      178.10     51.36 o 
 -11  -2  11       44.62        4.14     38.10 o 
 -10  -2  11       11.61       28.16     38.10 o 
  -9  -2  11       25.81       15.58     25.68 o 
  -8  -2  11      188.19      175.68     23.86 o 
  -7  -2  11      384.89      369.52     29.98 o 
  -6  -2  11      889.57      857.11     39.62 o 
  -5  -2  11     2782.72     2814.97    133.37 o 
  -4  -2  11     4231.44     4203.07     89.47 o 
  -3  -2  11     6358.24     6065.40    213.72 o 
  -2  -2  11     5258.48     5254.73     94.51 o 
  -1  -2  11     1854.03     1860.53     46.08 o 
   0  -2  11      237.03      195.49     28.99 o 
   1  -2  11      121.93      119.28     23.19 o 
   2  -2  11       39.62       36.45     18.22 o 
   3  -2  11     1245.20     1266.57     62.96 o 
   4  -2  11     1307.47     1362.66     67.10 o 
   5  -2  11     1428.09     1341.95     69.58 o 
   7  -2  11      821.31      794.40     69.58 o 
   8  -2  11      302.22      345.43     52.19 o 
   9  -2  11      307.29      354.54     56.33 o 
 -12  -1  11      137.21      109.34     43.90 o 
 -11  -1  11      290.57      397.61     71.24 o 
 -10  -1  11      392.19      417.49     37.08 o 
  -9  -1  11      257.61      344.16     32.48 o 
  -8  -1  11      706.50      736.68     50.94 o 
  -7  -1  11      156.68      193.86     24.95 o 
  -6  -1  11       73.62       82.79     19.05 o 
  -5  -1  11       11.47       29.20     22.37 o 
  -4  -1  11        7.98       33.39     13.73 o 
  -3  -1  11     1371.93     1366.59     79.52 o 
  -2  -1  11     3019.57     3096.41     60.99 o 
  -1  -1  11     4009.17     4105.37    126.74 o 
   0  -1  11     4593.77     4319.92    130.05 o 
   1  -1  11     6886.18     7010.44    187.21 o 
   2  -1  11     3680.74     3790.59    120.94 o 
   3  -1  11     1327.80     1177.11     60.47 o 
   4  -1  11     1239.61     1213.55     64.61 o 
   5  -1  11      244.29      180.58     34.79 o 
   6  -1  11        2.96       -4.97     20.71 o 
   7  -1  11       40.99       32.31     28.99 o 
   8  -1  11       62.66       56.33     32.31 o 
   9  -1  11      319.12      432.41     61.30 o 
 -12   0  11        0.27      -14.08     34.79 o 
 -11   0  11       13.04      -28.99     28.99 o 
 -10   0  11        1.46        7.95     17.92 o 
  -9   0  11      156.22      173.55     25.71 o 
  -8   0  11     1068.49     1121.35     50.79 o 
  -7   0  11      278.92      260.72     27.65 o 
  -6   0  11     1643.79     1680.93     54.51 o 
  -5   0  11     3113.22     2891.61     71.40 o 
  -4   0  11     3899.76     3584.66    112.24 o 
  -3   0  11     1241.60     1199.50     40.69 o 
  -2   0  11      890.35      991.55     57.16 o 
  -1   0  11      409.56      459.74     43.07 o 
   0   0  11       30.74       57.99     21.54 o 
   1   0  11     1191.48     1225.15     60.47 o 
   2   0  11     1732.33     1694.00     72.90 o 
   3   0  11     2175.91     2217.53     87.81 o 
   4   0  11     2078.33     2149.60     90.29 o 
   5   0  11     1303.35     1166.34     66.27 o 
   6   0  11     1364.95     1362.66     77.04 o 
   7   0  11     1099.73     1150.60     76.21 o 
   8   0  11      316.45      294.90     49.70 o 
   9   0  11       38.82       12.43     32.31 o 
 -12   1  11      132.20      144.14     46.39 o 
 -11   1  11      179.98      213.91     32.44 o 
 -10   1  11      398.19      476.30     40.18 o 
  -9   1  11      341.32      423.14     38.10 o 
  -8   1  11      774.60      834.08     44.74 o 
  -7   1  11     1762.54     1808.98     59.09 o 
  -6   1  11       17.19       23.90     14.91 o 
  -5   1  11      948.48      981.12     47.63 o 
  -4   1  11      828.69      824.74     35.96 o 
  -3   1  11     5847.46     5680.08    110.49 o 
  -2   1  11     3332.07     3121.68    103.96 o 
  -1   1  11     4267.14     4280.99    131.71 o 
   0   1  11     6231.17     6910.21    186.38 o 
   1   1  11     5101.54     5336.32    154.90 o 
   2   1  11     1492.57     1252.49     62.13 o 
   3   1  11      557.96      526.84     49.70 o 
   4   1  11      159.13      162.36     34.79 o 
   5   1  11       18.03        9.94     20.71 o 
   6   1  11      246.63      203.78     38.93 o 
   7   1  11      484.15      439.03     55.50 o 
   8   1  11      559.12      534.29     62.13 o 
   9   1  11      558.88      501.99     65.44 o 
 -12   2  11       31.53        4.14     28.16 o 
 -11   2  11       66.56       53.56     24.08 o 
 -10   2  11      100.39       82.72     23.88 o 
  -9   2  11      150.06      175.92     26.26 o 
  -8   2  11     1408.44     1269.27     51.74 o 
  -7   2  11     3715.90     3837.30     93.52 o 
  -6   2  11     2444.50     2445.06     68.60 o 
  -5   2  11     1373.53     1370.28     49.70 o 
  -4   2  11      967.50     1017.61     67.10 o 
  -3   2  11       64.84       51.09     14.33 o 
  -2   2  11      446.24      484.38     36.45 o 
  -1   2  11       87.63       89.01     17.27 o 
   0   2  11     1948.59     1930.09     78.69 o 
   1   2  11     2983.59     3029.33    105.20 o 
   2   2  11     1534.54     1698.97     75.38 o 
   3   2  11     2278.03     2360.84     94.43 o 
   4   2  11     2001.87     1935.06     87.81 o 
   5   2  11     1383.57     1438.87     78.69 o 
   6   2  11     1037.01      993.21     68.75 o 
   7   2  11      279.39      262.59     45.56 o 
   8   2  11       32.51       18.22     26.51 o 
 -12   3  11       80.74      177.27     46.39 o 
 -11   3  11      131.64      207.09     43.07 o 
 -10   3  11      195.88      200.56     31.48 o 
  -9   3  11       19.46       28.45     18.44 o 
  -8   3  11        1.69        1.81     15.78 o 
  -7   3  11      171.51      158.94     24.26 o 
  -6   3  11     2520.08     2548.13    103.96 o 
  -5   3  11     3178.64     3327.48     80.86 o 
  -4   3  11     1642.63     1525.71     49.04 o 
  -3   3  11     3641.15     3600.85     61.79 o 
  -2   3  11     5395.28     5183.46    103.43 o 
  -1   3  11     3451.49     3567.56    139.17 o 
   0   3  11      744.79      750.50     49.70 o 
   1   3  11      884.55      858.19     53.84 o 
   2   3  11      339.88      357.85     42.25 o 
   3   3  11        1.92       -9.94     17.40 o 
   4   3  11       34.73       19.05     24.85 o 
   5   3  11      301.24      311.46     44.73 o 
   6   3  11      932.90      867.30     62.96 o 
   7   3  11      403.58      439.86     55.50 o 
   8   3  11      241.60      188.87     43.90 o 
 -12   4  11       18.90       43.90     36.45 o 
 -11   4  11      142.47      168.99     43.07 o 
 -10   4  11      248.10      301.52     48.05 o 
  -9   4  11      271.21      321.41     45.56 o 
  -8   4  11      785.22      884.50     47.35 o 
  -7   4  11     1202.29     1335.29     52.56 o 
  -6   4  11      213.40      272.10     27.46 o 
  -5   4  11      190.81      205.50     28.99 o 
  -4   4  11      922.41      918.50     39.53 o 
  -3   4  11      353.31      357.52     20.55 o 
  -2   4  11      343.24      333.84     20.50 o 
  -1   4  11      572.06      551.93     45.15 o 
   0   4  11     1682.71     1645.97     79.94 o 
   1   4  11     2431.17     2331.02     91.12 o 
   2   4  11     2474.65     2355.87     93.61 o 
   3   4  11     1501.87     1532.47     77.04 o 
   4   4  11     1440.00     1397.45     75.38 o 
   5   4  11      640.32      516.07     55.50 o 
   6   4  11       79.37       43.07     26.51 o 
   7   4  11       13.79        9.94     24.85 o 
   8   4  11       11.26       40.59     28.16 o 
 -12   5  11       37.00       18.22     32.31 o 
 -11   5  11       53.93       41.42     34.79 o 
 -10   5  11       64.19       30.65     33.96 o 
  -9   5  11       41.99        0.83     24.85 o 
  -8   5  11      413.83      388.50     48.87 o 
  -7   5  11      466.78      510.27     53.84 o 
  -6   5  11      723.73      745.74     43.90 o 
  -5   5  11     1827.29     1863.15    141.65 o 
  -4   5  11     2559.37     2642.82    155.32 o 
  -3   5  11     1955.76     1922.12     44.75 o 
  -2   5  11     2718.82     2707.94     55.23 o 
  -1   5  11     1527.85     1563.98     54.09 o 
   0   5  11      207.27      252.08     19.60 o 
   1   5  11       14.98        6.63     19.88 o 
   2   5  11      157.39      216.20     36.45 o 
   3   5  11      326.68      278.33     40.59 o 
   4   5  11      336.29      379.39     48.05 o 
   5   5  11      571.66      523.53     57.16 o 
   6   5  11     1001.11     1004.81     71.24 o 
   7   5  11      521.13      429.09     55.50 o 
 -11   6  11      155.20      155.73     46.39 o 
 -10   6  11      490.09      428.26     61.30 o 
  -9   6  11      197.42      178.93     39.76 o 
  -8   6  11      178.89      197.15     39.76 o 
  -7   6  11      362.47      375.25     48.87 o 
  -6   6  11       21.58       67.10     27.34 o 
  -5   6  11        0.21       14.91     23.19 o 
  -4   6  11       28.67       42.78     33.55 o 
  -3   6  11      895.82      887.27     31.47 o 
  -2   6  11     1772.39     1914.78     46.54 o 
  -1   6  11     1242.50     1327.94     38.37 o 
   0   6  11     1671.02     1811.80     46.19 o 
   1   6  11     2503.67     2534.79     98.58 o 
   2   6  11     1644.99     1661.70     79.52 o 
   3   6  11     1141.79     1061.96     65.44 o 
   4   6  11      608.08      667.66     62.96 o 
   5   6  11      140.16      154.90     37.28 o 
   6   6  11       32.79       43.07     30.65 o 
   7   6  11       23.09       77.87     31.48 o 
 -11   7  11        0.02      -13.25     32.31 o 
 -10   7  11       40.95       17.40     32.31 o 
  -9   7  11      130.86      168.16     43.07 o 
  -8   7  11      566.17      494.53     58.81 o 
  -7   7  11      767.14      801.03     71.24 o 
  -6   7  11      473.77      542.58     57.99 o 
  -5   7  11      981.89      942.68     64.61 o 
  -4   7  11     1154.51     1056.99     62.96 o 
  -3   7  11       59.42       64.86     17.54 o 
  -2   7  11       53.61       83.00     15.13 o 
  -1   7  11       52.73       84.05     26.25 o 
   0   7  11      105.54       94.58     15.80 o 
   1   7  11       52.93       62.62     17.80 o 
   2   7  11      273.52      341.29     43.07 o 
   3   7  11      904.06      914.51     62.13 o 
   4   7  11      812.89      929.42     66.27 o 
   5   7  11      503.65      557.49     59.64 o 
   6   7  11      282.23      309.81     47.22 o 
 -10   8  11      216.11      221.17     52.19 o 
  -9   8  11       95.94      104.37     38.93 o 
  -8   8  11       16.19       14.08     31.48 o 
  -7   8  11       53.02       68.75     33.13 o 
  -6   8  11        2.49      -19.88     24.85 o 
  -5   8  11      249.11      347.08     49.70 o 
  -4   8  11      257.41      265.08     40.59 o 
  -3   8  11      465.64      485.36     36.30 o 
  -2   8  11     2272.55     2086.68    120.11 o 
  -1   8  11     2186.16     2197.83     65.32 o 
   0   8  11      702.72      823.48     63.28 o 
   1   8  11      977.78     1002.97     45.75 o 
   2   8  11      349.31      403.41     47.22 o 
   3   8  11       38.50       71.24     29.82 o 
   4   8  11        0.31      -22.37     22.37 o 
   5   8  11       35.00       43.90     28.16 o 
   6   8  11      188.25      164.84     38.10 o 
 -10   9  11      132.43       89.46     39.76 o 
  -9   9  11      202.04      202.95     49.70 o 
  -8   9  11      295.07      260.93     48.05 o 
  -7   9  11      617.90      655.24     68.75 o 
  -6   9  11      366.93      457.26     57.99 o 
  -5   9  11      142.83      181.41     38.93 o 
  -4   9  11      489.83      581.51     59.64 o 
  -3   9  11      216.38      253.43     30.13 o 
  -2   9  11        0.08      -15.09     15.09 o 
  -1   9  11      117.39      143.02     23.99 o 
   0   9  11      244.64      286.29     29.65 o 
   1   9  11      450.31      527.67     62.13 o 
   2   9  11      284.13      344.12     34.62 o 
   3   9  11      353.60      392.64     51.36 o 
   4   9  11      433.66      536.78     58.81 o 
   5   9  11      264.75      241.88     44.73 o 
  -9  10  11       35.66       17.40     33.13 o 
  -8  10  11        1.35      -27.34     27.34 o 
  -7  10  11       22.16       21.54     29.82 o 
  -6  10  11      156.36       95.26     36.45 o 
  -5  10  11      390.01      421.64     57.16 o 
  -4  10  11      385.06      407.56     53.02 o 
  -3  10  11      723.60      791.60     49.79 o 
  -2  10  11     1077.88     1266.30     91.12 o 
  -1  10  11      824.72      847.77     56.33 o 
   0  10  11      304.44      318.09     51.36 o 
   1  10  11      151.01      101.89     37.28 o 
   2  10  11       42.35        1.66     28.99 o 
   4  10  11       44.59       80.35     37.28 o 
  -8  11  11      164.75      144.96     41.42 o 
  -7  11  11      214.15      188.87     45.56 o 
  -6  11  11       94.91       86.15     37.28 o 
  -5  11  11        6.41       28.16     29.82 o 
  -4  11  11       15.08        9.11     28.16 o 
  -3  11  11       42.92       47.22     32.31 o 
  -2  11  11      282.28      290.90     33.58 o 
  -1  11  11      220.05      246.85     51.36 o 
   0  11  11      304.02      270.88     52.19 o 
   1  11  11      482.14      579.03     72.07 o 
   2  11  11      468.95      538.44     73.72 o 
  -7  12  11      111.75       62.13     36.45 o 
  -6  12  11      339.88      293.24     53.02 o 
  -5  12  11      583.67      656.06     71.24 o 
  -4  12  11      783.97      772.86     73.72 o 
  -3  12  11      343.65      337.97     49.70 o 
  -2  12  11      262.43      249.34     53.02 o 
  -1  12  11      211.32      288.27     55.50 o 
   0  12  11       41.79       39.76     38.10 o 
   1  12  11        0.48       11.60     33.13 o 
  -4  13  11       12.96       43.07     29.82 o 
  -2  13  11      166.63      183.07     48.05 o 
  -2 -15  12      482.11      477.14     62.13 o 
  -1 -15  12      145.91      135.85     37.28 o 
   0 -15  12       38.35       85.32     33.96 o 
   1 -15  12       14.25       52.19     33.96 o 
  -3 -14  12      978.80     1150.60     80.35 o 
  -2 -14  12      774.99      885.52     80.35 o 
  -1 -14  12     1055.55     1094.27     77.87 o 
   0 -14  12     1244.80     1167.99     82.01 o 
   1 -14  12      906.84      833.33     78.69 o 
   2 -14  12     1137.87     1023.86     87.81 o 
   3 -14  12      610.33      612.16     70.41 o 
  -6 -13  12      717.39      837.48     95.26 o 
  -5 -13  12      724.27      728.96     85.32 o 
  -4 -13  12      582.96      701.62     81.18 o 
  -3 -13  12      231.75      193.84     43.07 o 
  -2 -13  12       14.92       -9.94     25.68 o 
  -1 -13  12       32.24       -4.97     23.19 o 
   0 -13  12      161.06      140.82     38.93 o 
   1 -13  12      677.42      654.41     67.93 o 
   2 -13  12     1108.95     1167.16     80.35 o 
   3 -13  12     1077.65      960.07     82.01 o 
   4 -13  12      763.72      820.91     82.01 o 
   5 -13  12     1002.09     1036.28     91.12 o 
  -7 -12  12       18.96        7.46     41.42 o 
  -6 -12  12        7.63      -24.02     33.96 o 
  -5 -12  12      110.70      147.45     45.56 o 
  -4 -12  12     1095.78     1166.34     85.32 o 
  -3 -12  12     1518.15     1616.31    154.08 o 
  -2 -12  12     1141.35     1177.56    120.53 o 
  -1 -12  12     2014.04     2103.22    101.06 o 
   0 -12  12     1891.98     1752.82     88.63 o 
   1 -12  12      367.79      308.98     47.22 o 
   2 -12  12       73.73       84.49     32.31 o 
   3 -12  12       45.93       59.64     30.65 o 
   4 -12  12       33.84        9.94     29.82 o 
   5 -12  12      350.99      315.61     54.67 o 
   6 -12  12      238.53      265.90     50.53 o 
  -8 -11  12      553.51      662.69     90.29 o 
  -7 -11  12      524.95      533.47     77.04 o 
  -6 -11  12     1062.67     1224.32    107.69 o 
  -5 -11  12      410.21      477.14     67.10 o 
  -4 -11  12       82.32       84.49     32.31 o 
  -3 -11  12      123.42      144.12     25.17 o 
  -2 -11  12       10.37      -14.02     14.02 o 
  -1 -11  12      427.72      469.90     38.34 o 
   0 -11  12     1232.70     1204.50     50.87 o 
   1 -11  12     2048.03     1892.81     91.12 o 
   2 -11  12     2764.97     2666.50    111.83 o 
   3 -11  12     2404.77     2553.02    113.49 o 
   4 -11  12     1036.12     1100.90     88.63 o 
   5 -11  12      918.94     1041.25     88.63 o 
   6 -11  12      326.34      295.73     53.84 o 
  -9 -10  12        5.53       54.67     44.73 o 
  -8 -10  12       27.30       44.73     39.76 o 
  -7 -10  12      336.48      311.46     62.13 o 
  -6 -10  12      704.66      841.62     87.81 o 
  -5 -10  12      634.05      530.98     66.27 o 
  -4 -10  12     1284.94     1257.46     82.01 o 
  -3 -10  12     2136.41     2193.73     70.17 o 
  -2 -10  12     1833.07     1777.39    147.03 o 
  -1 -10  12      856.51      843.51     40.99 o 
   0 -10  12     1828.61     1859.50    102.30 o 
   1 -10  12      546.17      528.25     37.75 o 
   2 -10  12       83.80       89.56     21.33 o 
   3 -10  12       15.36       35.62     28.99 o 
   4 -10  12      544.19      626.24     65.44 o 
   5 -10  12     1169.29     1438.87     89.46 o 
   6 -10  12      576.75      511.93     64.61 o 
   7 -10  12      599.32      701.62     77.04 o 
 -10  -9  12      237.85      223.66     60.47 o 
  -9  -9  12      490.89      545.89     84.49 o 
  -8  -9  12      422.57      529.32     78.69 o 
  -7  -9  12      130.69       68.75     38.93 o 
  -6  -9  12      386.00      536.78     67.93 o 
  -5  -9  12      438.91      409.21     57.16 o 
  -4  -9  12       16.58       18.22     22.37 o 
  -3  -9  12      938.98      829.74     61.30 o 
  -2  -9  12      970.29      945.92     42.98 o 
  -1  -9  12     1304.13     1356.14     49.87 o 
   0  -9  12     1838.10     1871.03     58.81 o 
   1  -9  12     1490.19     1483.99     52.71 o 
   2  -9  12     3228.96     3480.23     88.44 o 
   3  -9  12     3283.36     3457.90     89.90 o 
   4  -9  12      588.83      605.86     42.57 o 
   5  -9  12      118.94      174.78     41.42 o 
   6  -9  12       30.64       86.98     38.10 o 
   7  -9  12       24.31       -5.80     30.65 o 
 -10  -8  12        1.34      -33.96     33.96 o 
  -9  -8  12      102.63      100.23     50.53 o 
  -8  -8  12      187.93      140.82     48.05 o 
  -7  -8  12      630.51      804.34     85.32 o 
  -6  -8  12     2682.93     2465.21    122.60 o 
  -5  -8  12     2052.33     2123.10    107.69 o 
  -4  -8  12     4365.80     4205.60    153.25 o 
  -3  -8  12     6691.44     6748.80    338.80 o 
  -2  -8  12     2630.51     2646.86    114.31 o 
  -1  -8  12     1391.25     1310.13     56.74 o 
   0  -8  12       96.01      103.76     18.44 o 
   1  -8  12       79.11      103.59     19.56 o 
   2  -8  12     1030.31     1035.25     80.77 o 
   3  -8  12     1997.12     2149.45    105.62 o 
   4  -8  12     1389.14     1469.24     71.24 o 
   5  -8  12     2505.00     2571.59    144.14 o 
   6  -8  12     1058.87     1102.55     75.38 o 
   7  -8  12      240.33      217.86     46.39 o 
   8  -8  12      359.43      380.22     58.81 o 
 -11  -7  12      285.64      209.58     59.64 o 
 -10  -7  12      157.16      210.40     57.99 o 
  -9  -7  12      236.71      327.20     63.78 o 
  -8  -7  12      348.67      405.90     66.27 o 
  -7  -7  12       68.14      125.91     38.10 o 
  -6  -7  12        0.65       -4.97     22.37 o 
  -5  -7  12       80.35      129.22     33.96 o 
  -4  -7  12       46.83       56.33     26.51 o 
  -3  -7  12      982.75      974.00     40.18 o 
  -2  -7  12     2899.76     2737.43     70.29 o 
  -1  -7  12     3806.06     3675.46    220.76 o 
   0  -7  12     5385.18     5511.23    111.98 o 
   1  -7  12     2059.57     2153.82     61.43 o 
   2  -7  12     1422.70     1387.34    106.03 o 
   3  -7  12     1982.88     2081.63     63.55 o 
   4  -7  12      322.07      284.45     30.31 o 
   5  -7  12        0.38       13.69     18.50 o 
   6  -7  12       27.89       32.42     19.22 o 
   7  -7  12       74.09       90.97     38.52 o 
   8  -7  12      250.55      314.78     54.67 o 
 -11  -6  12       18.97       38.10     43.90 o 
 -10  -6  12       80.28       54.67     43.90 o 
  -9  -6  12      494.68      543.41     80.35 o 
  -8  -6  12      494.83      584.83     75.38 o 
  -7  -6  12      951.14      831.68     83.66 o 
  -6  -6  12     2286.60     2113.98    108.52 o 
  -5  -6  12     3005.53     2836.32    120.94 o 
  -4  -6  12      491.41      536.78     55.50 o 
  -3  -6  12      291.27      296.28     24.46 o 
  -2  -6  12        6.92       -2.07     12.84 o 
  -1  -6  12       37.00       27.41     12.13 o 
   0  -6  12      470.43      472.79     30.55 o 
   1  -6  12     2153.02     2188.66     60.71 o 
   2  -6  12     2235.97     2281.76     63.81 o 
   3  -6  12     1991.01     2135.66     63.55 o 
   4  -6  12      902.16      875.61     42.06 o 
   5  -6  12     2299.99     2174.76     85.74 o 
   6  -6  12     1289.71     1182.34     72.07 o 
   7  -6  12      587.53      507.86     41.48 o 
   8  -6  12      256.70      221.86     34.17 o 
 -11  -5  12      166.00      225.32     65.44 o 
 -10  -5  12      170.27       91.12     44.73 o 
  -9  -5  12      105.80      127.57     46.39 o 
  -8  -5  12      391.77      253.48     54.67 o 
  -7  -5  12      262.71      173.96     46.39 o 
  -6  -5  12      148.16      111.83     32.31 o 
  -5  -5  12      434.56      410.04     53.84 o 
  -4  -5  12     2602.91     2459.41    103.55 o 
  -3  -5  12     3160.33     2974.52     69.06 o 
  -2  -5  12     1000.45      948.47     48.46 o 
  -1  -5  12     5331.47     5220.62    102.48 o 
   0  -5  12     8592.92     9091.92    161.53 o 
   1  -5  12     2162.67     2151.00     58.69 o 
   2  -5  12      197.52      196.41     23.00 o 
   3  -5  12       88.99       68.33     26.51 o 
   4  -5  12      113.78      115.69     20.10 o 
   5  -5  12      145.78      186.04     25.75 o 
   6  -5  12      557.51      572.40     57.99 o 
   7  -5  12      791.47      786.12     68.75 o 
   8  -5  12     1428.15     1356.03     84.49 o 
 -12  -4  12       28.15      -16.57     30.65 o 
 -11  -4  12      165.37      120.11     52.19 o 
 -10  -4  12      276.77      306.49     64.61 o 
  -9  -4  12      768.62      921.97     97.75 o 
  -8  -4  12      752.30      732.27     82.84 o 
  -7  -4  12     1379.23     1246.69     86.15 o 
  -6  -4  12     1898.38     1764.42     96.09 o 
  -5  -4  12     2006.92     1900.27     95.26 o 
  -4  -4  12      632.50      700.80     62.13 o 
  -3  -4  12       42.60       37.28     18.22 o 
  -2  -4  12      181.51      155.28     15.63 o 
  -1  -4  12      415.82      420.64     24.81 o 
   0  -4  12     2358.46     2539.93     74.55 o 
   1  -4  12     2853.40     2967.57     70.76 o 
   2  -4  12     3229.52     3303.31     77.53 o 
   3  -4  12     2539.97     2219.19     89.46 o 
   4  -4  12      788.70      743.04     52.19 o 
   5  -4  12     1280.13     1050.37     62.96 o 
   6  -4  12      892.16      854.04     61.30 o 
   7  -4  12       23.08      -15.74     26.51 o 
   8  -4  12       10.54       36.45     33.96 o 
 -12  -3  12       56.17      102.72     48.87 o 
 -11  -3  12       78.07       62.13     48.05 o 
 -10  -3  12       20.19        6.63     31.48 o 
  -9  -3  12       13.37       30.65     32.31 o 
  -8  -3  12       20.24       16.48     16.18 o 
  -7  -3  12      259.31      233.39     26.72 o 
  -6  -3  12     1442.94     1348.93    221.59 o 
  -5  -3  12     1650.10     1679.09     87.81 o 
  -4  -3  12     1271.94     1257.46     72.07 o 
  -3  -3  12     3970.20     4000.17    132.54 o 
  -2  -3  12     3602.78     3535.68     71.99 o 
  -1  -3  12     3083.33     3130.70    124.25 o 
   0  -3  12     2951.76     2995.14     68.00 o 
   1  -3  12      861.13      782.80     48.87 o 
   2  -3  12        4.53      -11.60     11.60 o 
   3  -3  12      400.51      432.41     45.56 o 
   4  -3  12      741.03      674.29     49.70 o 
   5  -3  12     2109.78     1942.51     88.63 o 
   6  -3  12     1596.16     1639.33     84.49 o 
   7  -3  12      614.79      521.87     58.81 o 
   8  -3  12      817.40      920.31     78.69 o 
 -12  -2  12       67.79       99.40     48.05 o 
 -11  -2  12      159.24      197.15     59.64 o 
 -10  -2  12      273.30      301.52     63.78 o 
  -9  -2  12      667.13      722.25     42.90 o 
  -8  -2  12     1671.47     1709.70     59.45 o 
  -7  -2  12      628.66      722.61     39.51 o 
  -6  -2  12      261.93      276.94     27.28 o 
  -5  -2  12      233.63      253.61     25.67 o 
  -4  -2  12      365.42      448.14     50.53 o 
  -3  -2  12      820.79      727.30     51.36 o 
  -2  -2  12     1790.46     1838.46     44.25 o 
  -1  -2  12     1615.31     1773.05     46.08 o 
   0  -2  12     2701.58     2671.47     98.58 o 
   1  -2  12     1160.39     1078.53     58.81 o 
   2  -2  12     3013.62     2957.26    106.03 o 
   3  -2  12     2165.35     1998.84     84.49 o 
   4  -2  12     1134.80     1178.76     66.27 o 
   5  -2  12      340.13      296.55     41.42 o 
   6  -2  12      293.21      272.53     43.07 o 
   7  -2  12       33.83       23.19     29.82 o 
   8  -2  12      212.44      206.26     45.56 o 
 -12  -1  12       51.32       71.24     43.90 o 
 -11  -1  12       34.72      -25.68     33.96 o 
 -10  -1  12        6.04        3.42     26.09 o 
  -9  -1  12      121.10      159.87     26.33 o 
  -8  -1  12      190.24      186.18     26.05 o 
  -7  -1  12      335.12      315.26     29.72 o 
  -6  -1  12     2347.84     2485.11    122.18 o 
  -5  -1  12     4269.87     4527.65     98.42 o 
  -4  -1  12     3969.46     3926.03     87.98 o 
  -3  -1  12     4074.19     3885.03    129.22 o 
  -2  -1  12      391.75      343.77     40.59 o 
  -1  -1  12       23.10       28.99     20.71 o 
   0  -1  12       92.28      109.34     26.51 o 
   1  -1  12       23.84       28.16     18.22 o 
   2  -1  12     1977.50     1954.94     82.84 o 
   3  -1  12     1422.80     1360.17     67.93 o 
   4  -1  12      767.20      790.26     53.84 o 
   5  -1  12     1632.77     1452.95     76.21 o 
   6  -1  12     1510.40     1571.41     84.49 o 
   7  -1  12      597.67      619.62     65.44 o 
   8  -1  12      172.32      242.71     49.70 o 
 -12   0  12      200.52      366.97     67.93 o 
 -11   0  12      303.34      294.90     64.61 o 
 -10   0  12      175.25      235.50     29.98 o 
  -9   0  12      131.73      147.40     25.71 o 
  -8   0  12      308.52      442.92     36.60 o 
  -7   0  12      216.41      187.72     24.97 o 
  -6   0  12      205.65      162.50     40.18 o 
  -5   0  12       42.60       29.74     14.50 o 
  -4   0  12      852.67      797.38     35.59 o 
  -3   0  12     2310.28     2459.69    104.79 o 
  -2   0  12     1073.18      986.58     57.16 o 
  -1   0  12     1126.46     1062.79     60.47 o 
   0   0  12     5812.41     5419.16    159.05 o 
   1   0  12     3385.33     3426.11    115.97 o 
   2   0  12     1602.67     1556.50     74.55 o 
   3   0  12     1026.42      984.10     59.64 o 
   4   0  12      327.17      333.83     42.25 o 
   5   0  12        1.83       -7.46     20.71 o 
   6   0  12       45.79       48.87     27.34 o 
   7   0  12       81.93       22.37     30.65 o 
   8   0  12      272.25      323.89     54.67 o 
 -12   1  12        1.55       16.57     33.13 o 
 -11   1  12        6.65        4.05     20.70 o 
 -10   1  12       47.93       81.84     23.43 o 
  -9   1  12      325.00      340.78     34.63 o 
  -8   1  12      893.34      962.27     49.01 o 
  -7   1  12      776.27      809.83     46.80 o 
  -6   1  12     1003.53     1007.88     43.95 o 
  -5   1  12     2234.61     2186.08     70.41 o 
  -4   1  12      224.21      226.48     23.59 o 
  -3   1  12      775.99      840.77     35.60 o 
  -2   1  12      486.90      516.76     33.37 o 
  -1   1  12       52.59       42.25     22.37 o 
   0   1  12      459.66      458.91     47.22 o 
   1   1  12      684.66      666.00     55.50 o 
   2   1  12     2427.76     2133.87     87.81 o 
   3   1  12     3554.78     3644.80    125.08 o 
   4   1  12     1710.18     1606.20     79.52 o 
   5   1  12     1740.39     1705.60     86.98 o 
   6   1  12     1034.86      856.53     73.72 o 
   7   1  12      261.74      279.99     48.87 o 
   8   1  12       59.72       51.36     37.28 o 
 -12   2  12      158.33      173.96     42.25 o 
 -11   2  12      223.25      312.79     37.41 o 
 -10   2  12      108.27      155.55     28.42 o 
  -9   2  12       67.98      101.54     23.88 o 
  -8   2  12        5.78       41.49     19.10 o 
  -7   2  12       60.10       96.62     25.68 o 
  -6   2  12      305.06      322.68     30.31 o 
  -5   2  12     1307.02     1325.87     47.73 o 
  -4   2  12      457.59      457.56     42.25 o 
  -3   2  12     2263.20     2315.55     63.39 o 
  -2   2  12     2660.59     2674.72     67.92 o 
  -1   2  12     1002.86      985.75     58.81 o 
   0   2  12     1685.75     1674.12     76.21 o 
   1   2  12      490.90      567.43     51.36 o 
   2   2  12       43.99       66.27     24.85 o 
   3   2  12       95.03      103.55     28.16 o 
   4   2  12        7.23      -22.37     22.37 o 
   5   2  12      505.25      526.84     57.99 o 
   6   2  12      675.60      633.70     64.61 o 
   7   2  12      359.97      379.39     55.50 o 
   8   2  12      384.55      400.93     59.64 o 
 -12   3  12       83.61       53.84     37.28 o 
 -11   3  12      157.70      128.40     39.76 o 
 -10   3  12      105.50       61.30     33.13 o 
  -9   3  12      549.99      526.95     41.98 o 
  -8   3  12      698.43      811.05     45.12 o 
  -7   3  12     1730.83     1772.86     61.44 o 
  -6   3  12      976.23      968.34     43.16 o 
  -5   3  12      257.17      321.50     35.62 o 
  -4   3  12      141.13      156.27     21.23 o 
  -3   3  12       60.58       63.08     16.04 o 
  -2   3  12      102.94       85.37     17.46 o 
  -1   3  12     1148.48     1101.98     42.06 o 
   0   3  12     3662.89     3706.93    124.25 o 
   1   3  12     1808.01     1811.63     81.18 o 
   2   3  12      940.56      987.41     61.30 o 
   3   3  12     1483.45     1334.49     71.24 o 
   4   3  12     1143.73     1238.40     73.72 o 
   5   3  12      366.09      438.20     53.02 o 
   6   3  12      362.70      313.12     48.87 o 
   7   3  12       27.77        8.28     27.34 o 
   8   3  12       15.63       38.93     32.31 o 
 -12   4  12       21.22      -32.31     32.31 o 
 -11   4  12       39.35       41.42     35.62 o 
 -10   4  12       36.70       24.85     31.48 o 
  -9   4  12       35.77       24.02     27.34 o 
  -8   4  12       19.60        7.18     16.50 o 
  -7   4  12      281.13      246.80     45.97 o 
  -6   4  12     1124.54     1238.00     57.16 o 
  -5   4  12      987.93      868.10     61.30 o 
  -4   4  12      451.37      451.91     33.06 o 
  -3   4  12     1569.10     1823.29    237.74 o 
  -2   4  12     2363.21     2317.91     64.36 o 
  -1   4  12     1286.92     1262.48     46.23 o 
   0   4  12      935.53      914.51     58.81 o 
   1   4  12      380.36      415.01     46.39 o 
   2   4  12      133.21       83.66     28.16 o 
   3   4  12       20.84       41.42     27.34 o 
   4   4  12       49.40       77.87     30.65 o 
   5   4  12      293.06      343.77     48.87 o 
   6   4  12      892.23      879.72     77.04 o 
   7   4  12      462.05      569.91     65.44 o 
 -11   5  12      129.92       61.30     39.76 o 
 -10   5  12      166.15      164.84     43.90 o 
  -9   5  12      277.60      350.40     52.19 o 
  -8   5  12      350.37      473.00     53.84 o 
  -7   5  12      453.56      453.12     51.36 o 
  -6   5  12      185.55      228.51     26.61 o 
  -5   5  12       19.38       19.79     16.28 o 
  -4   5  12        1.11       28.13     14.93 o 
  -3   5  12      413.34      358.67     30.46 o 
  -2   5  12      492.41      518.84     27.57 o 
  -1   5  12      317.36      339.11     23.40 o 
   0   5  12     1752.12     1779.33     82.01 o 
   1   5  12     1674.04     1732.11     81.18 o 
   2   5  12     2517.75     2497.52    101.06 o 
   3   5  12     1368.15     1463.72     78.69 o 
   4   5  12      660.66      706.59     66.27 o 
   5   5  12      238.45      212.06     40.59 o 
   6   5  12       18.05       34.79     25.68 o 
   7   5  12       15.55       26.51     26.51 o 
 -11   6  12        8.49       -2.49     31.48 o 
 -10   6  12        2.89       57.99     37.28 o 
  -9   6  12      106.56       87.81     38.10 o 
  -8   6  12      242.47      224.49     43.07 o 
  -7   6  12      322.53      367.79     48.87 o 
  -6   6  12     1086.58     1173.79     71.24 o 
  -5   6  12     1262.76     1339.46     73.72 o 
  -4   6  12     1166.56     1141.62     62.96 o 
  -3   6  12      861.36      814.28     39.53 o 
  -2   6  12      578.66      649.95     31.41 o 
  -1   6  12      473.55      487.26     31.20 o 
   0   6  12       53.13       42.86     17.86 o 
   1   6  12       26.00        8.28     21.54 o 
   2   6  12      800.57      646.95     57.99 o 
   3   6  12      823.50      815.11     67.93 o 
   4   6  12      426.15      487.08     55.50 o 
   5   6  12      591.70      523.53     58.81 o 
   6   6  12      662.66      616.30     67.93 o 
 -11   7  12      119.40       89.46     38.93 o 
 -10   7  12      262.11      225.32     50.53 o 
  -9   7  12      247.21      253.48     49.70 o 
  -8   7  12      343.90      328.86     50.53 o 
  -7   7  12      208.32      271.70     48.05 o 
  -6   7  12       19.84       10.77     27.34 o 
  -5   7  12        7.95       18.22     24.85 o 
  -4   7  12      109.64       86.98     30.65 o 
  -3   7  12      574.02      637.01     57.16 o 
  -2   7  12     1810.16     1924.23     49.40 o 
  -1   7  12     2335.23     2456.93     75.95 o 
   0   7  12     3239.06     3194.11     67.31 o 
   1   7  12     1521.41     1500.17     76.21 o 
   2   7  12      543.43      533.47     54.67 o 
   3   7  12      345.80      267.56     43.07 o 
   4   7  12      148.79      137.51     35.62 o 
   5   7  12        0.21       17.40     25.68 o 
   6   7  12       60.18       53.84     32.31 o 
 -10   8  12        9.33      -28.99     28.99 o 
  -9   8  12      195.96      207.92     47.22 o 
  -8   8  12      399.52      529.32     62.96 o 
  -7   8  12      649.89      582.34     64.61 o 
  -6   8  12      635.29      531.81     59.64 o 
  -5   8  12      495.81      503.65     56.33 o 
  -4   8  12      385.42      432.41     52.19 o 
  -3   8  12      427.39      497.02     53.02 o 
  -2   8  12      204.06      232.42     27.53 o 
  -1   8  12        0.18        1.43     16.37 o 
   0   8  12      292.04      338.05     36.53 o 
   1   8  12      174.42      214.68     48.46 o 
   2   8  12      377.21      504.47     53.02 o 
   3   8  12      985.85     1028.83     68.75 o 
   4   8  12      745.41      825.88     72.90 o 
   5   8  12      482.58      330.52     49.70 o 
  -9   9  12       74.96       63.78     39.76 o 
  -8   9  12        8.82        8.28     28.99 o 
  -7   9  12       18.11      -15.74     28.99 o 
  -6   9  12      268.78      331.35     51.36 o 
  -5   9  12      461.88      441.52     55.50 o 
  -4   9  12      600.59      635.36     63.78 o 
  -3   9  12     1122.64     1202.78     72.90 o 
  -2   9  12     1312.86     1469.20     57.59 o 
  -1   9  12     1110.11     1022.58     49.04 o 
   0   9  12      596.22      606.36     65.44 o 
   1   9  12      447.59      370.28     54.67 o 
   2   9  12      140.66      118.46     32.31 o 
   3   9  12        1.07        4.14     25.68 o 
   4   9  12       39.09       51.36     28.99 o 
  -8  10  12      232.35      250.17     50.53 o 
  -7  10  12      149.77      154.08     42.25 o 
  -6  10  12      296.67      221.17     48.05 o 
  -5  10  12      271.11      231.11     45.56 o 
  -4  10  12       85.13      102.72     38.10 o 
  -3  10  12       25.52      -19.88     25.68 o 
  -2  10  12        2.10      -18.04     18.04 o 
  -1  10  12      100.95       86.98     34.79 o 
   0  10  12      254.52      291.58     52.19 o 
   1  10  12      321.24      393.47     58.81 o 
  -7  11  12       28.30       -7.46     26.51 o 
  -6  11  12      222.11      219.52     47.22 o 
  -5  11  12      598.07      591.45     66.27 o 
  -4  11  12      605.76      598.91     66.27 o 
  -3  11  12      957.34     1013.92     80.35 o 
  -2  11  12     1047.99     1301.36     81.18 o 
  -1  11  12      416.25      453.12     63.78 o 
   0  11  12      184.77      185.55     46.39 o 
   1  11  12       65.67       67.93     38.93 o 
   2  11  12        1.25        1.66     34.79 o 
  -5  12  12       37.49       61.30     32.31 o 
  -4  12  12       26.83       33.13     29.82 o 
  -3  12  12       37.87       27.34     31.48 o 
  -1  12  12      454.40      460.57     66.27 o 
   0  12  12      601.91      672.63     79.52 o 
  -2 -14  13      366.05      390.16     55.50 o 
  -1 -14  13      360.86      398.44     55.50 o 
   0 -14  13        0.80        4.97     26.51 o 
   1 -14  13      297.13      299.87     50.53 o 
   2 -14  13      610.35      654.41     71.24 o 
  -6 -13  13       51.44       96.92     48.05 o 
  -5 -13  13      305.55      333.83     63.78 o 
  -4 -13  13      529.00      575.71     75.38 o 
  -2 -13  13     1541.42     1665.01     91.12 o 
  -1 -13  13     1724.89     1814.95     95.26 o 
   0 -13  13     1038.49      854.04     75.38 o 
   1 -13  13      990.91      941.02     79.52 o 
   2 -13  13      875.34      853.21     77.87 o 
   3 -13  13      253.91      338.80     53.84 o 
   4 -13  13        0.22       21.54     30.65 o 
  -7 -12  13      689.63      796.89     96.92 o 
  -6 -12  13      631.43      730.62     87.81 o 
  -5 -12  13      424.22      411.70     62.96 o 
  -4 -12  13      636.34      666.83     77.04 o 
  -3 -12  13      147.69      207.92     45.56 o 
  -2 -12  13       19.02        6.17     48.87 o 
  -1 -12  13       48.96       43.90     29.82 o 
   0 -12  13      343.50      366.97     51.36 o 
   1 -12  13     1526.53     1508.45     85.32 o 
   2 -12  13     1894.25     1834.83     96.09 o 
   3 -12  13     1228.32     1270.71     82.01 o 
   4 -12  13     1585.82     1577.21     96.09 o 
   5 -12  13     1049.02     1221.84     87.81 o 
  -8 -11  13       14.16       39.76     43.07 o 
  -7 -11  13       84.99      142.48     50.53 o 
  -6 -11  13       59.10      114.31     43.90 o 
  -5 -11  13      442.85      361.17     60.47 o 
  -4 -11  13     1403.09     1587.97     96.92 o 
  -3 -11  13     1482.28     1502.65     89.46 o 
  -2 -11  13     1322.59     1457.56     57.67 o 
  -1 -11  13     1794.38     1897.36     92.78 o 
   0 -11  13      858.81      904.73     86.98 o 
   1 -11  13       55.14       38.93     27.34 o 
   2 -11  13       95.37      101.06     33.96 o 
   3 -11  13        0.63       25.68     27.34 o 
   4 -11  13      379.31      401.76     57.16 o 
   5 -11  13      425.72      413.35     60.47 o 
   6 -11  13      444.67      472.17     64.61 o 
  -9 -10  13      245.77      260.11     61.30 o 
  -8 -10  13      343.14      398.44     72.90 o 
  -7 -10  13      235.87      134.19     48.87 o 
  -6 -10  13      345.05      339.63     59.64 o 
  -5 -10  13      259.74      222.83     45.56 o 
  -4 -10  13      168.46      226.14     44.73 o 
  -3 -10  13        3.00      -14.91     19.88 o 
  -2 -10  13     1025.48      969.79     46.43 o 
  -1 -10  13     1357.81     1373.05     52.89 o 
   0 -10  13     1199.73     1309.84     51.78 o 
   1 -10  13     2394.99     2406.28     72.62 o 
   2 -10  13     2210.49     2365.85     72.92 o 
   3 -10  13     1196.17     1325.38     82.01 o 
   4 -10  13      811.31      916.17     79.52 o 
   5 -10  13      497.66      487.08     62.13 o 
   6 -10  13       43.90       65.44     38.10 o 
  -9  -9  13        6.92        6.63     38.93 o 
  -8  -9  13      194.28      292.41     61.30 o 
  -7  -9  13      476.54      526.01     74.55 o 
  -6  -9  13      581.77      507.79     67.93 o 
  -5  -9  13      760.02      955.10     85.32 o 
  -4  -9  13     2186.66     2197.65    107.69 o 
  -3  -9  13     2157.87     2289.60    106.86 o 
  -2  -9  13     2245.36     2028.51     64.48 o 
  -1  -9  13     1286.61     1261.37     49.11 o 
   0  -9  13      154.83      177.91     55.09 o 
   1  -9  13        3.17       27.15     15.78 o 
   2  -9  13       25.48       32.74     18.39 o 
   3  -9  13       16.70       39.76     20.15 o 
   4  -9  13     1110.34     1223.18     55.94 o 
   5  -9  13     1138.87     1157.22     81.18 o 
   6  -9  13      591.43      627.07     70.41 o 
   7  -9  13      663.00      633.70     71.24 o 
 -10  -8  13      179.23      190.52     57.99 o 
  -9  -8  13      374.52      208.75     55.50 o 
  -8  -8  13      229.60      226.14     56.33 o 
  -7  -8  13      244.84      246.85     53.02 o 
  -6  -8  13      152.82      181.41     43.90 o 
  -5  -8  13       13.59      -19.05     19.05 o 
  -4  -8  13        3.64      -20.71     20.71 o 
  -3  -8  13      229.44      275.02     43.90 o 
  -2  -8  13     3096.60     2925.61     76.62 o 
  -1  -8  13     3656.67     3577.98     85.62 o 
   0  -8  13     1241.92     1307.19     48.26 o 
   1  -8  13     1436.59     1510.56     53.26 o 
   2  -8  13     3180.39     3266.50     84.88 o 
   3  -8  13     2158.80     2110.51     74.14 o 
   4  -8  13      367.63      378.62     35.67 o 
   5  -8  13       75.95      102.98     24.26 o 
   6  -8  13        0.18      -27.34     27.34 o 
   7  -8  13      171.34      151.59     44.73 o 
 -10  -7  13       40.49      136.68     52.19 o 
  -9  -7  13       92.35       80.35     48.05 o 
  -8  -7  13      491.76      548.38     77.04 o 
  -7  -7  13     1097.30     1057.82     96.92 o 
  -6  -7  13     1792.88     1935.06    106.86 o 
  -5  -7  13      941.59      797.71     73.72 o 
  -4  -7  13     1783.82     1858.85     93.61 o 
  -3  -7  13     1699.30     1612.00     83.66 o 
  -2  -7  13       93.85       78.86     16.96 o 
  -1  -7  13      104.19      106.64     20.29 o 
   0  -7  13       54.95       24.02     14.34 o 
   1  -7  13      749.22      813.71     38.65 o 
   2  -7  13     1154.73     1169.19     47.15 o 
   3  -7  13     1370.14     1428.76     54.18 o 
   4  -7  13     1995.67     2081.74     68.24 o 
   5  -7  13     1250.14     1265.46     54.39 o 
   6  -7  13      556.83      626.71     46.23 o 
   7  -7  13      198.08      164.72     29.58 o 
 -11  -6  13      184.25      265.08     64.61 o 
 -10  -6  13      142.53       99.40     48.87 o 
  -9  -6  13      211.25      247.68     57.99 o 
  -8  -6  13      118.53       65.44     35.62 o 
  -7  -6  13        3.71       -4.97     19.88 o 
  -6  -6  13       53.92       13.25     23.19 o 
  -5  -6  13      462.63      389.33     53.84 o 
  -4  -6  13     1079.14     1102.55     68.75 o 
  -3  -6  13      982.28      821.74     57.99 o 
  -2  -6  13     1940.08     2094.42     57.31 o 
  -1  -6  13     4936.09     5018.16    209.58 o 
   0  -6  13     4225.38     4446.90     95.87 o 
   1  -6  13     2039.89     2078.65     89.05 o 
   2  -6  13     1518.02     1550.46     84.08 o 
   3  -6  13      587.72      555.44     38.28 o 
   4  -6  13        0.43       -6.36     16.28 o 
   5  -6  13       53.17       64.26     22.17 o 
   6  -6  13      156.79      138.27     26.93 o 
   7  -6  13      417.61      427.89     41.83 o 
   8  -6  13      175.40      192.65     47.63 o 
 -11  -5  13       54.65       78.69     47.22 o 
 -10  -5  13      168.79      168.99     54.67 o 
  -9  -5  13      317.96      237.74     56.33 o 
  -8  -5  13      428.88      503.65     73.72 o 
  -7  -5  13     1039.13     1095.93     96.09 o 
  -6  -5  13     1593.21     1684.06     94.43 o 
  -5  -5  13      599.70      616.30     64.61 o 
  -4  -5  13      770.04      715.71     64.61 o 
  -3  -5  13      619.29      662.69     59.64 o 
  -2  -5  13        0.50       -2.15      9.65 o 
  -1  -5  13      393.40      388.47     31.48 o 
   0  -5  13       75.91       94.64     17.46 o 
   1  -5  13     1430.43     1500.62     49.77 o 
   2  -5  13     2004.35     2089.76     62.13 o 
   3  -5  13     1626.53     1564.98     79.11 o 
   4  -5  13     1795.53     1901.23     62.38 o 
   5  -5  13     2099.47     2062.21     67.07 o 
   6  -5  13      604.26      595.05     43.93 o 
   7  -5  13       79.69       84.11     24.41 o 
   8  -5  13      229.47      178.52     32.74 o 
 -11  -4  13       60.46      118.46     52.19 o 
 -10  -4  13      122.86       92.78     43.90 o 
  -9  -4  13       79.29      148.28     49.70 o 
  -8  -4  13        0.80      -13.25     25.68 o 
  -7  -4  13        3.12        5.80     25.68 o 
  -6  -4  13      403.58      314.78     52.19 o 
  -5  -4  13     1495.64     1168.82     74.55 o 
  -4  -4  13     4529.31     4342.28    149.93 o 
  -3  -4  13     4874.68     4566.77    149.93 o 
  -2  -4  13     2635.28     2580.16     60.60 o 
  -1  -4  13     4226.61     4394.80     90.33 o 
   0  -4  13     3660.90     3682.27     81.32 o 
   1  -4  13      370.76      349.94     36.45 o 
   2  -4  13      203.47      183.52     22.50 o 
   3  -4  13       11.41        1.66     19.88 o 
   4  -4  13      586.08      552.52     53.84 o 
   5  -4  13      784.78      891.32     63.78 o 
   6  -4  13      738.92      661.03     63.78 o 
   7  -4  13      705.56      588.14     64.61 o 
   8  -4  13      978.53     1152.25     82.01 o 
 -12  -3  13       48.19      -13.25     35.62 o 
 -11  -3  13      117.46      113.49     50.53 o 
 -10  -3  13      622.85      826.71     99.40 o 
  -9  -3  13      697.90      780.32     88.63 o 
  -8  -3  13      619.50      718.96     41.76 o 
  -7  -3  13      823.52      784.68     42.15 o 
  -6  -3  13     1253.00     1192.84     82.84 o 
  -5  -3  13      334.68      385.19     51.36 o 
  -4  -3  13      401.72      347.08     45.56 o 
  -3  -3  13        1.42       39.76     23.19 o 
  -2  -3  13      560.14      502.82     50.53 o 
  -1  -3  13     2014.15     1964.16     51.33 o 
   0  -3  13     1445.97     1537.91     46.75 o 
   1  -3  13     1622.61     1433.90     72.07 o 
   2  -3  13     2743.97     2583.67    100.23 o 
   3  -3  13     1918.72     1787.61     82.84 o 
   4  -3  13      617.05      690.03     60.47 o 
   5  -3  13      556.10      541.75     56.33 o 
   6  -3  13      310.61      339.63     49.70 o 
   7  -3  13        0.60      -19.05     27.34 o 
   8  -3  13       22.47       20.71     33.96 o 
 -12  -2  13      131.26       38.93     41.42 o 
 -11  -2  13       85.77      106.03     48.05 o 
 -10  -2  13        1.84      -23.19     32.31 o 
  -9  -2  13       18.15       28.20     19.44 o 
  -8  -2  13      210.72      209.92     26.96 o 
  -7  -2  13      724.18      765.37     91.53 o 
  -6  -2  13     1796.55     1834.65     59.50 o 
  -5  -2  13     1885.41     1931.04     69.17 o 
  -4  -2  13     5333.53     5140.00    164.84 o 
  -3  -2  13     5388.46     5312.30    164.84 o 
  -2  -2  13     2881.53     2850.40    108.52 o 
  -1  -2  13     1498.45     1412.08     90.71 o 
   0  -2  13     1394.93     1298.05     67.93 o 
   1  -2  13      155.16      131.71     28.99 o 
   2  -2  13      153.03      133.37     30.65 o 
   3  -2  13     1096.65     1032.14     61.30 o 
   4  -2  13     2305.25     2114.81     94.43 o 
   5  -2  13     1502.97     1435.55     77.87 o 
   6  -2  13     1034.65      941.85     67.93 o 
   7  -2  13      490.06      453.94     57.99 o 
   8  -2  13      451.90      263.42     50.53 o 
 -12  -1  13      127.16      199.64     57.99 o 
 -11  -1  13      183.70      221.17     57.99 o 
 -10  -1  13      373.18      416.31     39.22 o 
  -9  -1  13      403.65      467.55     38.63 o 
  -8  -1  13      297.82      312.61     31.55 o 
  -7  -1  13      349.86      366.00     32.59 o 
  -6  -1  13       83.47       89.86     19.88 o 
  -5  -1  13      124.51      139.56     22.29 o 
  -4  -1  13      830.30      783.06     38.79 o 
  -3  -1  13      623.45      519.38     53.02 o 
  -2  -1  13     1206.25     1315.44     70.41 o 
  -1  -1  13     2508.41     2741.88    106.03 o 
   0  -1  13     1741.96     1778.50     83.66 o 
   1  -1  13     3503.46     3422.80    119.28 o 
   2  -1  13     4665.54     4584.99    147.45 o 
   3  -1  13     2050.65     1954.11     88.63 o 
   4  -1  13      271.96      242.71     38.10 o 
   5  -1  13      200.48      218.69     38.10 o 
   6  -1  13       14.93      -17.40     24.85 o 
   7  -1  13       80.47       53.84     32.31 o 
   8  -1  13      212.19      179.75     47.22 o 
 -12   0  13       15.81       50.53     38.10 o 
 -11   0  13        2.40       39.24     32.31 o 
 -10   0  13      168.47      162.94     28.50 o 
  -9   0  13      178.62      166.63     27.89 o 
  -8   0  13      659.41      684.59     52.60 o 
  -7   0  13     1406.22     1505.42     56.27 o 
  -6   0  13     2111.99     2065.69     64.09 o 
  -5   0  13     2353.36     2433.69     68.05 o 
  -4   0  13     2956.48     2986.49     79.52 o 
  -3   0  13     2171.33     1844.66     55.65 o 
  -2   0  13      177.46      191.35     34.79 o 
  -1   0  13       40.77       33.96     21.54 o 
   0   0  13        1.15       -4.97     17.40 o 
   1   0  13      831.60      900.43     59.64 o 
   2   0  13     1865.00     1659.21     79.52 o 
   3   0  13     1043.86     1041.25     63.78 o 
   4   0  13     1089.17     1167.16     68.75 o 
   5   0  13     1795.99     1652.59     86.15 o 
   6   0  13      913.49      952.62     78.69 o 
   7   0  13      345.21      316.44     52.19 o 
   8   0  13       88.83       96.09     39.76 o 
 -12   1  13      139.29      104.37     47.22 o 
 -11   1  13      147.29      202.82     33.04 o 
 -10   1  13       81.25      105.14     25.71 o 
  -9   1  13      372.70      413.02     38.12 o 
  -8   1  13       73.24       87.79     22.78 o 
  -7   1  13       50.19       39.39     18.11 o 
  -6   1  13       10.46       10.47     15.32 o 
  -5   1  13      218.38      198.82     55.50 o 
  -4   1  13      470.73      449.87     32.63 o 
  -3   1  13      714.32      771.57     38.10 o 
  -2   1  13     1108.10     1162.19     67.10 o 
  -1   1  13     3433.25     3242.22    119.28 o 
   0   1  13     3097.77     3240.56    116.80 o 
   1   1  13     1698.02     1780.98     82.84 o 
   2   1  13     1127.68     1218.52     69.58 o 
   3   1  13      834.79      685.89     60.47 o 
   4   1  13       65.67       59.64     28.16 o 
   5   1  13       42.11       14.91     23.19 o 
   6   1  13      299.39      225.32     43.07 o 
   7   1  13      548.25      498.68     62.13 o 
 -12   2  13        9.99      -28.99     28.99 o 
 -11   2  13       19.81      -26.51     26.51 o 
 -10   2  13      131.08      148.74     28.54 o 
  -9   2  13      595.57      617.40     46.32 o 
  -8   2  13     1131.41     1265.88     54.13 o 
  -7   2  13     2360.51     2424.64    169.81 o 
  -6   2  13     2171.54     2341.46     70.06 o 
  -5   2  13      301.26      310.15     28.88 o 
  -4   2  13      528.40      483.76     40.18 o 
  -3   2  13     1061.86     1177.18     46.10 o 
  -2   2  13      192.33      186.14     24.26 o 
  -1   2  13      576.17      605.53     57.16 o 
   0   2  13      629.41      562.46     54.67 o 
   1   2  13     2747.04     2789.10    107.69 o 
   2   2  13     2957.03     2935.72    112.66 o 
   3   2  13     2985.45     2940.69    115.14 o 
   4   2  13     1974.43     1712.23     86.15 o 
   5   2  13     1315.04     1092.61     71.24 o 
   6   2  13      331.15      257.62     44.73 o 
   7   2  13       22.54        5.80     28.16 o 
 -12   3  13      123.54      114.31     42.25 o 
 -11   3  13      163.86      207.09     46.39 o 
 -10   3  13       66.57      157.39     38.93 o 
  -9   3  13      137.63      138.15     28.58 o 
  -8   3  13        1.67        5.45     17.09 o 
  -7   3  13      250.99      219.88     29.13 o 
  -6   3  13      127.52      164.23     24.58 o 
  -5   3  13      759.93      758.01     76.62 o 
  -4   3  13     1797.70     1813.89     85.74 o 
  -3   3  13     2612.82     2378.48     86.15 o 
  -2   3  13     3073.50     3108.10     78.17 o 
  -1   3  13     2743.40     2875.25    111.00 o 
   0   3  13     2754.79     2759.28    107.69 o 
   1   3  13      559.98      498.68     50.53 o 
   2   3  13      221.32      175.61     35.62 o 
   3   3  13       15.07      -14.91     22.37 o 
   4   3  13      945.08      713.22     65.44 o 
   5   3  13      970.74      876.41     75.38 o 
   6   3  13      543.93      479.62     59.64 o 
   7   3  13      380.85      363.65     53.84 o 
 -11   4  13      209.39      363.65     56.33 o 
 -10   4  13      214.03      197.15     44.73 o 
  -9   4  13      493.26      524.35     58.81 o 
  -8   4  13      169.17      203.78     38.10 o 
  -7   4  13      338.66      357.83     34.08 o 
  -6   4  13     1525.26     1721.13    127.15 o 
  -5   4  13      116.81      165.31     26.09 o 
  -4   4  13       37.50       35.62     16.40 o 
  -3   4  13        3.48        3.11     18.22 o 
  -2   4  13      191.62      173.13     34.79 o 
  -1   4  13     1414.53     1450.93     71.24 o 
   0   4  13     1145.02     1105.04     67.93 o 
   1   4  13     2054.93     2250.66     97.75 o 
   2   4  13     2513.40     2493.38    104.37 o 
   3   4  13      900.79      744.70     63.78 o 
   4   4  13       54.02       48.87     27.34 o 
   5   4  13       49.03       81.18     33.13 o 
   6   4  13       51.73       70.41     34.79 o 
   7   4  13        1.61       57.99     28.99 o 
 -11   5  13        9.87      -10.77     33.13 o 
 -10   5  13        3.24      -20.71     29.82 o 
  -9   5  13       33.98       40.59     30.65 o 
  -8   5  13       30.24       48.87     27.34 o 
  -7   5  13      172.54      173.96     36.45 o 
  -6   5  13     1672.94     1663.11     60.52 o 
  -5   5  13     1146.02     1141.06     47.43 o 
  -4   5  13     1424.41     1327.44     50.33 o 
  -3   5  13     1985.65     2093.24     64.23 o 
  -2   5  13     1619.88     1469.71     52.23 o 
  -1   5  13     1325.52     1252.80     83.66 o 
   0   5  13     1219.38     1083.50     66.27 o 
   1   5  13       16.99       38.93     24.85 o 
   2   5  13      732.86      826.71     67.93 o 
   3   5  13      302.34      342.11     48.05 o 
   4   5  13      415.71      434.89     53.84 o 
   5   5  13      417.42      418.32     56.33 o 
   6   5  13      511.03      520.21     62.96 o 
 -11   6  13      102.81      129.22     45.56 o 
 -10   6  13      121.01      166.50     45.56 o 
  -9   6  13      308.59      304.84     50.53 o 
  -8   6  13      292.29      383.53     53.84 o 
  -7   6  13      210.48      195.49     38.93 o 
  -6   6  13      183.08      149.93     38.93 o 
  -5   6  13        8.69      -24.02     24.02 o 
  -4   6  13      168.93      172.61     25.19 o 
  -3   6  13      339.64      326.05     31.03 o 
  -2   6  13      810.38      858.36     43.78 o 
  -1   6  13     1842.50     1850.98     98.58 o 
   0   6  13     2590.48     2538.11    104.37 o 
   1   6  13     1114.11     1129.89     69.58 o 
   2   6  13      833.06      855.70     62.13 o 
   3   6  13      775.25      798.54     67.93 o 
   4   6  13       81.70      120.94     36.45 o 
   5   6  13       81.89       48.05     32.31 o 
   6   6  13        1.13       29.82     28.99 o 
 -10   7  13        0.99      -26.51     26.51 o 
  -9   7  13       50.32       86.15     38.10 o 
  -8   7  13      136.08       93.61     37.28 o 
  -7   7  13      355.13      359.51     53.02 o 
  -6   7  13      643.36      695.83     67.93 o 
  -5   7  13      433.12      458.09     53.02 o 
  -4   7  13      513.09      526.84     55.50 o 
  -3   7  13      809.74      877.24     68.75 o 
  -2   7  13      179.80      219.33     27.51 o 
  -1   7  13        0.52       -1.74     12.80 o 
   0   7  13       42.31       19.88     24.85 o 
   1   7  13      195.05      188.04     37.28 o 
   2   7  13      652.10      649.44     62.13 o 
   3   7  13      678.75      665.18     63.78 o 
   4   7  13      373.28      337.14     49.70 o 
   5   7  13      602.01      512.76     62.13 o 
 -10   8  13       90.60      106.03     38.93 o 
  -9   8  13      193.30      225.32     51.36 o 
  -8   8  13       34.32       78.69     38.10 o 
  -7   8  13        0.84        0.83     27.34 o 
  -6   8  13        1.12       31.48     30.65 o 
  -5   8  13        9.60        8.28     28.16 o 
  -4   8  13      341.40      311.46     47.22 o 
  -3   8  13      857.50     1033.80     68.75 o 
  -2   8  13     1033.77     1030.48     67.10 o 
  -1   8  13     1336.17     1339.99     54.71 o 
   0   8  13      849.93      884.51     47.21 o 
   1   8  13      276.00      289.10     43.90 o 
   2   8  13       70.52       91.95     32.31 o 
   3   8  13       94.11       89.46     32.31 o 
   4   8  13        5.37       36.45     27.34 o 
  -9   9  13      215.80      183.07     47.22 o 
  -8   9  13      184.39      136.68     40.59 o 
  -7   9  13      245.16      251.82     48.05 o 
  -6   9  13      656.15      612.99     66.27 o 
  -5   9  13      580.22      615.47     64.61 o 
  -4   9  13      340.53      291.58     48.87 o 
  -3   9  13      250.89      229.46     43.90 o 
  -2   9  13        3.02       20.71     26.51 o 
  -1   9  13      217.18      249.31     30.65 o 
   0   9  13      245.60      240.23     46.39 o 
   3   9  13      532.32      627.90     63.78 o 
  -8  10  13        2.37       -1.66     24.02 o 
  -7  10  13       41.27       22.37     29.82 o 
  -6  10  13      129.97      145.79     41.42 o 
  -5  10  13      267.39      265.08     46.39 o 
  -4  10  13      481.33      426.61     56.33 o 
  -3  10  13      614.44      723.99     67.93 o 
  -2  10  13      414.41      504.47     57.16 o 
   0  10  13      155.74      139.99     43.90 o 
   1  10  13       38.10       53.84     34.79 o 
  -6  11  13      140.03       98.58     40.59 o 
  -5  11  13       70.66       37.28     33.13 o 
  -4  11  13        1.70       -2.49     28.16 o 
  -3  11  13        4.40      -24.85     24.85 o 
   0  11  13      187.09      370.28     61.30 o 
   0 -14  14      959.86     1076.04     77.87 o 
   1 -14  14     1134.36     1128.23     79.52 o 
  -5 -13  14      558.77      615.47     81.18 o 
  -4 -13  14      851.38      944.33     95.26 o 
  -1 -13  14       37.07       71.24     31.48 o 
   0 -13  14      242.05      218.69     42.25 o 
   1 -13  14      731.86      668.49     68.75 o 
   2 -13  14      707.46      760.44     73.72 o 
   3 -13  14     1213.41     1341.12     87.81 o 
  -7 -12  14        1.43      -12.43     38.93 o 
  -6 -12  14       55.30      116.80     46.39 o 
  -5 -12  14      286.84      320.58     62.13 o 
  -4 -12  14      450.19      379.39     62.13 o 
  -3 -12  14      933.06     1071.90     93.61 o 
  -2 -12  14     1636.26     1885.36    104.37 o 
  -1 -12  14     1203.16     1152.25     73.72 o 
   0 -12  14      693.44      688.37     66.27 o 
   1 -12  14      695.47      596.42     62.96 o 
   2 -12  14      246.66      254.31     46.39 o 
   3 -12  14        4.35       -4.14     27.34 o 
   4 -12  14        1.18       57.16     30.65 o 
  -8 -11  14      675.09      839.96    102.72 o 
  -7 -11  14      940.09     1086.81    109.34 o 
  -6 -11  14      561.76      543.41     77.04 o 
  -5 -11  14      354.48      431.58     66.27 o 
  -4 -11  14      489.34      481.28     65.44 o 
  -3 -11  14       26.89       24.85     29.82 o 
  -2 -11  14      228.26      198.81     43.07 o 
  -1 -11  14      255.50      213.39     29.37 o 
   0 -11  14     1244.60     1261.08    106.03 o 
   1 -11  14     2798.79     2720.35    113.49 o 
   2 -11  14     2022.74     1969.85     98.58 o 
   3 -11  14     1358.15     1549.04     89.46 o 
   4 -11  14     1214.69     1303.84     84.49 o 
   5 -11  14      497.25      445.66     62.13 o 
  -8 -10  14       97.91      120.11     48.87 o 
  -7 -10  14      213.44      155.73     49.70 o 
  -6 -10  14      218.32      279.16     57.16 o 
  -5 -10  14      841.07      978.30     91.12 o 
  -4 -10  14     1133.06     1142.31     81.18 o 
  -3 -10  14      796.42      938.54     81.18 o 
  -2 -10  14     1289.55     1312.96     79.52 o 
  -1 -10  14      993.71     1043.95     47.06 o 
   0 -10  14      637.49      577.28     40.30 o 
   1 -10  14      175.59      173.07     26.36 o 
   2 -10  14       15.94       11.91     18.39 o 
   3 -10  14      244.92      250.17     47.22 o 
   4 -10  14      567.86      544.24     63.78 o 
   5 -10  14      592.43      550.03     65.44 o 
   6 -10  14      787.07      892.15     84.49 o 
  -9  -9  14      230.97      234.43     61.30 o 
  -8  -9  14      341.06      473.82     76.21 o 
  -7  -9  14      276.73      381.05     65.44 o 
  -6  -9  14      186.43      164.84     46.39 o 
  -5  -9  14       80.78       95.26     34.79 o 
  -4  -9  14       17.57       -3.31     20.71 o 
  -3  -9  14      552.01      539.27     60.47 o 
  -2  -9  14     2000.49     2038.60     99.40 o 
  -1  -9  14     1088.83     1211.97     48.94 o 
   0  -9  14     1343.20     1417.49    100.65 o 
   1  -9  14     3339.21     3482.43     91.95 o 
   2  -9  14     2020.87     2145.08     81.18 o 
   3  -9  14      871.46     1005.49     49.78 o 
   4  -9  14      509.70      530.52     45.15 o 
   5  -9  14       82.38       64.61     35.62 o 
   6  -9  14        0.78       -2.49     29.82 o 
 -10  -8  14        0.51      -26.51     36.45 o 
  -9  -8  14       10.37      -33.96     33.96 o 
  -8  -8  14      212.90      210.40     56.33 o 
  -7  -8  14      380.90      465.54     69.58 o 
  -6  -8  14      613.54      690.86     77.87 o 
  -5  -8  14     1526.29     1451.29     90.29 o 
  -4  -8  14     2794.19     2765.08    123.43 o 
  -3  -8  14     2215.85     2017.89     98.58 o 
  -2  -8  14     1593.33     1443.01     79.52 o 
  -1  -8  14     1133.46     1131.37     45.41 o 
   0  -8  14       37.44        9.49     13.91 o 
   1  -8  14        6.67       32.70     16.62 o 
   2  -8  14      323.16      331.18     32.15 o 
   3  -8  14     1390.40     1348.57     55.94 o 
   4  -8  14     1541.28     1527.90     60.02 o 
   5  -8  14      841.25      961.38     56.50 o 
   6  -8  14      611.50      653.58     71.24 o 
   7  -8  14      787.16      654.41     72.90 o 
 -10  -7  14      307.52      328.86     71.24 o 
  -9  -7  14      234.67      226.97     60.47 o 
  -8  -7  14      252.39      252.65     57.99 o 
  -7  -7  14      176.54      168.16     43.90 o 
  -6  -7  14        1.33       12.43     22.37 o 
  -5  -7  14      322.56      265.90     46.39 o 
  -4  -7  14      390.63      444.83     55.50 o 
  -3  -7  14     1790.08     1698.15     89.46 o 
  -2  -7  14     7128.61     7004.65    207.92 o 
  -1  -7  14     5176.38     5234.01    113.49 o 
   0  -7  14     1992.01     1989.91     87.39 o 
   1  -7  14     2527.95     2651.46     73.72 o 
   2  -7  14     1725.76     1756.29     59.98 o 
   3  -7  14      286.55      286.59     31.33 o 
   4  -7  14       52.88       13.90     24.02 o 
   5  -7  14       44.69       77.18     24.89 o 
   6  -7  14      297.61      296.84     36.86 o 
   7  -7  14      352.86      272.90     36.02 o 
 -11  -6  14       28.48       -7.46     33.96 o 
 -10  -6  14       68.77       56.33     41.42 o 
  -9  -6  14      123.29      106.03     43.90 o 
  -8  -6  14      763.29      777.01     87.81 o 
  -7  -6  14     1018.55     1179.59    101.89 o 
  -6  -6  14     1148.61     1046.22     91.12 o 
  -5  -6  14     2070.51     2051.03    104.37 o 
  -4  -6  14     1344.87     1190.36     75.38 o 
  -3  -6  14      962.85      882.21     61.30 o 
  -2  -6  14      175.46      172.30     33.96 o 
  -1  -6  14      260.99      335.59     27.07 o 
   0  -6  14      594.89      655.91     35.60 o 
   1  -6  14     2097.18     2320.54     72.48 o 
   2  -6  14     1281.99     1353.32     51.19 o 
   3  -6  14     2215.73     2287.86     70.26 o 
   4  -6  14     3555.24     3674.99     95.47 o 
   5  -6  14     1863.84     1912.12     67.33 o 
   6  -6  14      695.60      648.82     48.32 o 
   7  -6  14      317.84      278.02     36.30 o 
 -11  -5  14      128.83      240.23     61.30 o 
 -10  -5  14      232.99      220.34     58.81 o 
  -9  -5  14       83.84      115.14     44.73 o 
  -8  -5  14        8.65       -9.94     28.16 o 
  -7  -5  14        0.37       -0.83     27.34 o 
  -6  -5  14      132.68      117.63     33.13 o 
  -5  -5  14     1339.43     1309.64     81.18 o 
  -4  -5  14     1298.35     1165.51     72.07 o 
  -3  -5  14     2106.14     2050.20     93.61 o 
  -2  -5  14     3255.11     3032.64    115.97 o 
  -1  -5  14     2538.66     2666.85    124.25 o 
   0  -5  14     1545.61     1541.67     50.69 o 
   1  -5  14     1257.32     1226.27     46.34 o 
   2  -5  14      668.13      681.44     41.14 o 
   3  -5  14       13.11        0.44     15.51 o 
   4  -5  14        8.10       21.95     19.33 o 
   5  -5  14      167.00      151.03     27.46 o 
   6  -5  14      644.32      609.77     46.23 o 
   7  -5  14      831.28      894.26     56.50 o 
 -11  -4  14      132.47       79.52     45.56 o 
 -10  -4  14      401.59      395.13     72.90 o 
  -9  -4  14      419.04      451.46     72.07 o 
  -8  -4  14      737.35      773.69     86.98 o 
  -7  -4  14     1196.59     1188.70     86.15 o 
  -6  -4  14      408.33      459.74     61.30 o 
  -5  -4  14      359.81      359.51     52.19 o 
  -4  -4  14      572.37      670.97     65.44 o 
  -3  -4  14        0.32       -4.97     16.57 o 
  -2  -4  14      929.51      844.93     57.16 o 
  -1  -4  14      448.19      454.44     28.95 o 
   0  -4  14     1068.42     1077.09     43.90 o 
   1  -4  14     3668.08     3707.40     86.33 o 
   2  -4  14     3417.70     3557.63     98.58 o 
   3  -4  14     2229.47     2175.28     96.09 o 
   4  -4  14     2301.70     2200.13     99.40 o 
   5  -4  14      952.10     1072.73     72.07 o 
   6  -4  14      131.65      140.82     37.28 o 
   7  -4  14       10.55       -4.14     30.65 o 
 -11  -3  14       21.61       36.45     41.42 o 
 -10  -3  14       71.93       22.37     42.25 o 
  -9  -3  14        9.24        3.96     20.53 o 
  -8  -3  14      216.11      147.65     25.41 o 
  -7  -3  14      256.48      207.92     48.05 o 
  -6  -3  14      360.60      346.26     54.67 o 
  -5  -3  14     3553.06     3248.84    132.54 o 
  -4  -3  14     4722.98     4496.36    155.73 o 
  -3  -3  14     3118.34     2954.77    116.80 o 
  -2  -3  14     1826.05     1838.97     86.15 o 
  -1  -3  14     2090.70     1973.32     52.90 o 
   0  -3  14     1118.76     1073.01     48.87 o 
   1  -3  14      426.04      436.55     50.53 o 
   2  -3  14       47.66       16.57     22.37 o 
   3  -3  14     1187.96     1178.76     69.58 o 
   4  -3  14     2406.93     2229.96    100.23 o 
   5  -3  14      934.00      827.54     71.24 o 
   6  -3  14      749.71      670.97     67.10 o 
   7  -3  14      664.65      627.90     68.75 o 
 -11  -2  14       62.07       66.27     43.07 o 
 -10  -2  14      434.70      482.11     78.69 o 
  -9  -2  14      401.02      471.48     40.14 o 
  -8  -2  14      143.03      143.67     25.28 o 
  -7  -2  14      663.73      651.68     48.46 o 
  -6  -2  14      810.14      932.13     55.91 o 
  -5  -2  14       35.15       43.90     29.82 o 
  -4  -2  14        3.24       14.91     21.54 o 
  -3  -2  14      115.39      137.51     33.13 o 
  -2  -2  14     1691.63     1643.47     82.01 o 
  -1  -2  14      812.32      833.83     33.98 o 
   0  -2  14     1206.50     1252.49     70.41 o 
   1  -2  14     4400.67     4251.16    142.48 o 
   2  -2  14     4377.97     4138.51    140.82 o 
   3  -2  14      895.09      992.38     62.96 o 
   4  -2  14      325.76      340.46     46.39 o 
   5  -2  14      228.14      187.21     38.93 o 
   6  -2  14       43.94       24.85     28.16 o 
   7  -2  14        2.31        0.00     30.65 o 
 -12  -1  14       72.93      168.16     55.50 o 
 -11  -1  14       23.42       57.16     41.42 o 
 -10  -1  14       11.89       -4.23     31.89 o 
  -9  -1  14       68.04       52.08     21.91 o 
  -8  -1  14      317.84      306.98     33.70 o 
  -7  -1  14     1021.18     1066.03     80.35 o 
  -6  -1  14     1085.18      959.45     47.04 o 
  -5  -1  14     2082.81     2170.11     66.82 o 
  -4  -1  14     2557.47     2448.64    106.03 o 
  -3  -1  14     2115.43     1979.79     94.43 o 
  -2  -1  14      796.84      730.62     64.61 o 
  -1  -1  14     1940.86     1805.83     86.15 o 
   0  -1  14      173.17      184.73     35.62 o 
   1  -1  14      584.00      646.12     60.47 o 
   2  -1  14     1042.18      968.36     63.78 o 
   3  -1  14      762.42      666.83     60.47 o 
   4  -1  14     1227.36     1239.23     74.55 o 
   5  -1  14      515.16      537.61     57.99 o 
   6  -1  14      615.92      485.42     59.64 o 
   7  -1  14      572.81      516.90     64.61 o 
 -12   0  14      102.38       56.33     39.76 o 
 -11   0  14      169.88      199.59     34.38 o 
 -10   0  14      343.30      389.83     39.50 o 
  -9   0  14      254.40      277.93     33.19 o 
  -8   0  14      205.95      264.62     31.99 o 
  -7   0  14      267.78      313.73     32.59 o 
  -6   0  14        0.08        3.15     14.40 o 
  -5   0  14      506.39      404.36     33.80 o 
  -4   0  14      533.55      523.62     54.67 o 
  -3   0  14      181.48      145.79     34.79 o 
  -2   0  14     2035.04     2104.04     96.92 o 
  -1   0  14     6414.16     6380.89    192.18 o 
   0   0  14     4332.80     4331.52    146.62 o 
   1   0  14     3291.10     3225.65    120.94 o 
   2   0  14     2636.53     2567.93    106.86 o 
   3   0  14      376.52      351.23     46.39 o 
   4   0  14       36.81       81.18     29.82 o 
   5   0  14       42.03       54.67     27.34 o 
   6   0  14       55.90       27.34     31.48 o 
   7   0  14      259.29      317.26     53.84 o 
 -11   1  14       13.14       20.04     23.46 o 
 -10   1  14      118.67      131.18     67.10 o 
  -9   1  14       92.74       78.47     24.52 o 
  -8   1  14      443.36      432.29     38.41 o 
  -7   1  14     1185.13     1262.69     52.94 o 
  -6   1  14      498.64      492.01     37.41 o 
  -5   1  14      718.98      625.99     41.83 o 
  -4   1  14     1662.94     1545.52     53.71 o 
  -3   1  14     2053.57     2139.03     65.22 o 
  -2   1  14      180.61      212.06     38.10 o 
  -1   1  14       72.64       51.36     26.51 o 
   0   1  14      315.45      335.49     44.73 o 
   1   1  14     1032.29     1046.22     68.75 o 
   2   1  14     2057.39     1920.15     90.29 o 
   3   1  14      894.48      740.56     64.61 o 
   4   1  14      999.04      922.80     67.93 o 
   5   1  14      694.09      719.85     68.75 o 
   6   1  14      229.81      285.79     49.70 o 
   7   1  14      161.03      137.51     43.90 o 
 -11   2  14      111.81      164.02     43.07 o 
 -10   2  14      103.89      121.26     27.78 o 
  -9   2  14      180.09      232.99     33.01 o 
  -8   2  14        8.00       24.27     20.05 o 
  -7   2  14        5.30       18.18     19.47 o 
  -6   2  14      345.84      302.35     39.76 o 
  -5   2  14      107.27       90.88     20.20 o 
  -4   2  14     1122.47     1076.61     46.10 o 
  -3   2  14     2887.63     2764.88    132.54 o 
  -2   2  14     3474.23     3314.28    125.91 o 
  -1   2  14     2848.96     3106.36    121.77 o 
   0   2  14     1694.67     1815.77     86.98 o 
   1   2  14     1062.79     1003.98     66.27 o 
   2   2  14      780.91      757.95     67.10 o 
   3   2  14       58.39       83.66     31.48 o 
   4   2  14       85.98       82.01     32.31 o 
   5   2  14      208.50      188.87     41.42 o 
   6   2  14      205.23      228.63     44.73 o 
   7   2  14      368.40      371.11     57.99 o
[truncated: 84,302 more chars]
